# Supplementary material for: Chinese species of egg-parasitoids of the genera Oxyscelio Kieffer, Heptascelio Kieffer and Platyscelio Kieffer (Hymenoptera: Platygastridae s.l., Scelioninae)
Source: Biodivers Data J. 2013 Sep 16;(1):e987. doi: 10.3897/BDJ.1.e987 (PMC3964713; doi:10.3897/BDJ.1.e987)
Supplement: Supplementary file 20 — Authors: Norman F. Johnson, Roger D. Burks, Andrew D. Austin, Xu Zaifu Data type: occurrences DarwinCore Archive files for data reported, in zipped format. File name: ChineseOxyscelio.zip [file biodiversity_data_journal-1-e987-s001.zip]

Archive with 5 entries (4 files):
- SCAU_Oxyscelio/
- SCAU_Oxyscelio/eml.xml
- SCAU_Oxyscelio/meta.xml
- SCAU_Oxyscelio/occurrence.txt
- SCAU_Oxyscelio/occurrence_images.txt
