# Supplementary material for: Chinese species of egg-parasitoids of the genera Oxyscelio Kieffer, Heptascelio Kieffer and Platyscelio Kieffer (Hymenoptera: Platygastridae s.l., Scelioninae)
Source: Biodivers Data J. 2013 Sep 16;(1):e987. doi: 10.3897/BDJ.1.e987 (PMC3964713; doi:10.3897/BDJ.1.e987)
Supplement: Supplementary file 20 — Authors: Norman F. Johnson, Roger D. Burks, Andrew D. Austin, Xu Zaifu Data type: occurrences DarwinCore Archive files for data reported, in zipped format. File name: ChineseOxyscelio.zip [file biodiversity_data_journal-1-e987-s001.zip › SCAU_Oxyscelio/eml.xml]

<?xml version="1.0" encoding="UTF-8"?>
<eml:eml xmlns:eml="eml://ecoinformatics.org/eml-2.1.1" 
	xmlns:md="eml://ecoinformatics.org/methods-2.1.1" 
	xmlns:proj="eml://ecoinformatics.org/project-2.1.1" 
	xmlns:d="eml://ecoinformatics.org/dataset-2.1.1" 
	xmlns:res="eml://ecoinformatics.org/resource-2.1.1" 
	xmlns:dc="http://purl.org/dc/terms/" 
	xmlns:xsi="http://www.w3.org/2001/XMLSchema-instance"
	xsi:schemaLocation="eml://ecoinformatics.org/eml-2.1.1 http://rs.gbif.org/schema/eml-gbif-profile/dev/eml.xsd"
		packageId="http://hol.osu.edu/eml/SCAU_1374081998679" system="http://hol.osu.edu" scope="system" xml:lang="eng">
		<dataset>
			<title>Johnson &amp; Cora, Hymenoptera Online (HOL)</title>
			<metadataProvider>
				<positionName>HOL Help</positionName>
				<organizationName>Ohio State University</organizationName>
				<electronicMailAddress>hol-help@osu.edu</electronicMailAddress>
				<onlineUrl>http://hol.osu.edu</onlineUrl>
			</metadataProvider>
			<language>en</language>
			<contact>
				<individualName>Joe Cora</individualName>
				<positionName>Biodiversity Informatics Manager</positionName>
				<organizationName>Ohio State University</organizationName>
				<electronicMailAddress>cora.1@osu.edu</electronicMailAddress>
			</contact>
		</dataset>
</eml:eml>
