# Supplementary material for: Chinese species of egg-parasitoids of the genera Oxyscelio Kieffer, Heptascelio Kieffer and Platyscelio Kieffer (Hymenoptera: Platygastridae s.l., Scelioninae)
Source: Biodivers Data J. 2013 Sep 16;(1):e987. doi: 10.3897/BDJ.1.e987 (PMC3964713; doi:10.3897/BDJ.1.e987)
Supplement: Supplementary file 20 — Authors: Norman F. Johnson, Roger D. Burks, Andrew D. Austin, Xu Zaifu Data type: occurrences DarwinCore Archive files for data reported, in zipped format. File name: ChineseOxyscelio.zip [file biodiversity_data_journal-1-e987-s001.zip › SCAU_Oxyscelio/meta.xml]

<?xml version="1.0" encoding="UTF-8"?>
	<archive xmlns="http://rs.tdwg.org/dwc/text/" metadata="eml.xml">
		<core encoding="UTF-8" linesTerminatedBy="\n" fieldsTerminatedBy="\t" fieldsEnclosedBy="" ignoreHeaderLines="1" rowType="http://rs.tdwg.org/dwc/terms/Occurrence">
			<files>
				<location>occurrence.txt</location>
			</files>
			<id  index="0"/>
			<field  index="1" term="http://purl.org/dc/terms/language"/>
			<field  index="2" term="http://rs.tdwg.org/dwc/terms/basisOfRecord"/>
			<field  index="3" term="http://rs.tdwg.org/dwc/terms/catalogNumber"/>
			<field  index="4" term="http://rs.tdwg.org/dwc/terms/scientificNameID"/>
			<field  index="5" term="http://rs.tdwg.org/dwc/terms/scientificName"/>
			<field  index="6" term="http://rs.tdwg.org/dwc/terms/sex"/>
			<field  index="7" term="http://rs.tdwg.org/dwc/terms/lifeStage"/>
			<field  index="8" term="http://rs.tdwg.org/dwc/terms/individualCount"/>
			<field  index="9" term="http://rs.tdwg.org/dwc/terms/institutionCode"/>
			<field  index="10" term="http://rs.tdwg.org/dwc/terms/collectionCode"/>
			<field  index="11" term="http://rs.tdwg.org/dwc/terms/fieldNotes"/>
			<field  index="12" term="http://rs.tdwg.org/dwc/terms/locality"/>
			<field  index="13" term="http://rs.tdwg.org/dwc/terms/decimalLatitude"/>
			<field  index="14" term="http://rs.tdwg.org/dwc/terms/decimalLongitude"/>
			<field  index="15" term="http://rs.tdwg.org/dwc/terms/georeferenceSources"/>
			<field  index="16" term="http://rs.tdwg.org/dwc/terms/country"/>
			<field  index="17" term="http://rs.tdwg.org/dwc/terms/stateProvince"/>
			<field  index="18" term="http://rs.tdwg.org/dwc/terms/county"/>
			<field  index="19" term="http://rs.tdwg.org/dwc/terms/municipality"/>
			<field  index="20" term="http://rs.tdwg.org/dwc/terms/georeferenceRemarks"/>
			<field  index="21" term="http://rs.tdwg.org/dwc/terms/VerbatimEventDate"/>
			<field  index="22" term="http://rs.tdwg.org/dwc/terms/recordedBy"/>
			<field  index="23" term="http://rs.tdwg.org/dwc/terms/samplingProtocol"/>
			<field  index="24" term="http://rs.tdwg.org/dwc/terms/fieldNumber"/>
			<field  index="25" term="http://rs.tdwg.org/dwc/terms/identifiedBy"/>
			<field  index="26" term="http://rs.tdwg.org/dwc/terms/dateIdentified"/>
			<field  index="27" term="http://rs.tdwg.org/dwc/terms/typeStatus"/>
			<field  index="28" term="http://rs.tdwg.org/dwc/terms/habitat"/>
			<field  index="29" term="http://rs.tdwg.org/dwc/terms/associatedTaxa"/>
			<field  index="30" term="http://purl.org/dc/terms/source"/>
			<field  index="31" term="http://purl.org/dc/terms/modified"/>
		</core>
		<extension encoding="UTF-8" linesTerminatedBy="\n" fieldsTerminatedBy="\t" fieldsEnclosedBy="" ignoreHeaderLines="1" rowType="http://rs.tdwg.org/ac/terms/Audubon_Core">
			<files>
				<location>occurrence_images.txt</location>
			</files>
			<coreid  index="0"/>
			<field  index="1" term="http://purl.org/dc/terms/identifier"/>
			<field  index="2" term="http://purl.org/dc/terms/type"/>
			<field  index="3" term="http://rs.tdwg.org/ac/terms/subtype"/>
			<field  index="4" term="http://rs.tdwg.org/ac/terms/metadataLanguage"/>
			<field  index="5" term="http://rs.tdwg.org/ac/terms/accessURI"/>
			<field  index="6" term="http://purl.org/dc/terms/format"/>
			<field  index="7" term="http://rs.tdwg.org/ac/terms/caption"/>
			<field  index="8" term="http://rs.tdwg.org/ac/terms/resourceCreationTechnique"/>
			<field  index="9" term="http://rs.tdwg.org/ac/terms/comments"/>
			<field  index="10" term="http://purl.org/dc/terms/rights"/>
			<field  index="11" term="http://ns.adobe.com/xap/1.0/rights/Owner"/>
			<field  index="12" term="http://ns.adobe.com/xap/1.0/rights/UsageTerms"/>
			<field  index="13" term="http://ns.adobe.com/xap/1.0/rights/WebStatement"/>
			<field  index="14" term="http://purl.org/dc/terms/creator"/>
			<field  index="15" term="http://purl.org/dc/terms/source"/>
			<field  index="16" term="http://purl.org/dc/terms/modified"/>
		</extension>
	</archive>
