# Supplementary material for: Chinese species of egg-parasitoids of the genera Oxyscelio Kieffer, Heptascelio Kieffer and Platyscelio Kieffer (Hymenoptera: Platygastridae s.l., Scelioninae)
Source: Biodivers Data J. 2013 Sep 16;(1):e987. doi: 10.3897/BDJ.1.e987 (PMC3964713; doi:10.3897/BDJ.1.e987)
Supplement: Supplementary file 20 — Authors: Norman F. Johnson, Roger D. Burks, Andrew D. Austin, Xu Zaifu Data type: occurrences DarwinCore Archive files for data reported, in zipped format. File name: ChineseOxyscelio.zip [file biodiversity_data_journal-1-e987-s001.zip › SCAU_Oxyscelio/occurrence.txt]

occurence_lsid	language	basis_of_record	barcode_id	taxon_lsid	taxon	sex	life_stage	individual_count	institution_code	collection_code	record_notes	locality_name	latitude	longitude	georeference_source	country	state	county	town	locality_notes	collecting_date	collector	collecting_method	field_code	determiner	determination_date	type_status	habitat	associated_taxa	record_link	last_modified
urn:lsid:biosci.ohio-state.edu:osuc_occurrences:SCAU__200705783	en	PreservedSpecimen	SCAU 200705783	urn:lsid:biosci.ohio-state.edu:osuc_names:529	Oxyscelio	male	adult	1	South China Agricultural University, Guangzhou, China (SCAU)	Insects	Oxyscelio crebritas group; label transliteration: "Hainan, Wuzhishan,Shuiman ..., Liu Jingxian"; [????????2007.5.16-18????]	Wuzhishan National Nature Reserve, waterfall, Hainan Prov. China	18.85	109.65	GPS	China	Hainan				16 May 2007 - 18 May 2007	Liu, J.-X. (Jing-Xian)	none specified		Johnson, N. F. (Norman F.)	2012		waterfall		http://hol.osu.edu/spmInfo.html?id=SCAU%20200705783	2013-07-17T11:03:11Z
urn:lsid:biosci.ohio-state.edu:osuc_occurrences:SCAU__200705778	en	PreservedSpecimen	SCAU 200705778	urn:lsid:biosci.ohio-state.edu:osuc_names:529	Oxyscelio	male	adult	1	South China Agricultural University, Guangzhou, China (SCAU)	Insects	Oxyscelio crebritas group; label transliteration: "Hainan, Wuzhishan,Shuiman ..., Liu Jingxian"; [????????2007.5.16-18????]	Wuzhishan National Nature Reserve, waterfall, Hainan Prov. China	18.85	109.65	GPS	China	Hainan				16 May 2007 - 18 May 2007	Liu, J.-X. (Jing-Xian)	none specified		Johnson, N. F. (Norman F.)	2012		waterfall		http://hol.osu.edu/spmInfo.html?id=SCAU%20200705778	2013-07-17T11:03:11Z
urn:lsid:biosci.ohio-state.edu:osuc_occurrences:SCAU__200705769	en	PreservedSpecimen	SCAU 200705769	urn:lsid:biosci.ohio-state.edu:osuc_names:529	Oxyscelio	male	adult	1	South China Agricultural University, Guangzhou, China (SCAU)	Insects	Oxyscelio crebritas group; label transliteration: "Hainan, Wuzhishan,Shuiman ..., Liu Jingxian"; [????????2007.5.16-18????]	Wuzhishan National Nature Reserve, waterfall, Hainan Prov. China	18.85	109.65	GPS	China	Hainan				16 May 2007 - 18 May 2007	Liu, J.-X. (Jing-Xian)	none specified		Johnson, N. F. (Norman F.)	2012		waterfall		http://hol.osu.edu/spmInfo.html?id=SCAU%20200705769	2013-07-17T11:03:11Z
urn:lsid:biosci.ohio-state.edu:osuc_occurrences:SCAU__200706789	en	PreservedSpecimen	SCAU 200706789	urn:lsid:biosci.ohio-state.edu:osuc_names:529	Oxyscelio	male	adult	1	South China Agricultural University, Guangzhou, China (SCAU)	Insects	Oxyscelio crebritas group; label transliteration: "Hainan, Yinggeling, ..., Liu Jingxian"; [?????, 2007.5.24-25, ???]	Mount Yinggeling, Hainan Prov., China	18.8167	109.1833	GPS	China	Hainan				24 May 2007 - 25 May 2007	Liu, J.-X. (Jing-Xian)	none specified		Johnson, N. F. (Norman F.)	2012				http://hol.osu.edu/spmInfo.html?id=SCAU%20200706789	2013-07-17T11:03:15Z
urn:lsid:biosci.ohio-state.edu:osuc_occurrences:SCAU__200706565	en	PreservedSpecimen	SCAU 200706565	urn:lsid:biosci.ohio-state.edu:osuc_names:529	Oxyscelio	male	adult	1	South China Agricultural University, Guangzhou, China (SCAU)	Insects	Oxyscelio crebritas group; label transliteration: "Hainan,Diao luo shan,Bai shui ling, 2007.6.1-2, Liu Jingxian"; [?????????2007.6.1-2????]	Mount Diaoluo, Baishui Ridge, Hainan Prov., China	18.65	109.8833	GPS	China	Hainan				1 June 2007 - 2 June 2007	Liu, J.-X. (Jing-Xian)	none specified		Johnson, N. F. (Norman F.)	2012				http://hol.osu.edu/spmInfo.html?id=SCAU%20200706565	2013-07-17T11:03:14Z
urn:lsid:biosci.ohio-state.edu:osuc_occurrences:SCAU__2011000440	en	PreservedSpecimen	SCAU 2011000440	urn:lsid:biosci.ohio-state.edu:osuc_names:529	Oxyscelio	male	adult	1	South China Agricultural University, Guangzhou, China (SCAU)	Insects	Oxyscelio crebritas group; label transliteration: "Hainan, Jianfengling, ..., Liu Jingxian"; [?????, 2008.05.07, ???]	Jianfengling National Nature Reserve, Hainan Prov., China	18.6833	108.8167	GPS	China	Hainan				7-May-08	Liu, J.-X. (Jing-Xian)	none specified		Johnson, N. F. (Norman F.)	2012				http://hol.osu.edu/spmInfo.html?id=SCAU%202011000440	2013-07-17T11:03:52Z
urn:lsid:biosci.ohio-state.edu:osuc_occurrences:SCAU__2011000437	en	PreservedSpecimen	SCAU 2011000437	urn:lsid:biosci.ohio-state.edu:osuc_names:529	Oxyscelio	male	adult	1	South China Agricultural University, Guangzhou, China (SCAU)	Insects	Oxyscelio crebritas group; label transliteration: "Hainan, Jianfengling, ..., Liu Jingxian"; [?????, 2008.05.07, ???]	Jianfengling National Nature Reserve, Hainan Prov., China	18.6833	108.8167	GPS	China	Hainan				7-May-08	Liu, J.-X. (Jing-Xian)	none specified		Johnson, N. F. (Norman F.)	2012				http://hol.osu.edu/spmInfo.html?id=SCAU%202011000437	2013-07-17T11:03:51Z
urn:lsid:biosci.ohio-state.edu:osuc_occurrences:SCAU__2011000439	en	PreservedSpecimen	SCAU 2011000439	urn:lsid:biosci.ohio-state.edu:osuc_names:529	Oxyscelio	male	adult	1	South China Agricultural University, Guangzhou, China (SCAU)	Insects	Oxyscelio crebritas group; label transliteration: "Hainan, Jianfengling, ..., Liu Jingxian"; [?????, 2008.05.07, ???]	Jianfengling National Nature Reserve, Hainan Prov., China	18.6833	108.8167	GPS	China	Hainan				7-May-08	Liu, J.-X. (Jing-Xian)	none specified		Johnson, N. F. (Norman F.)	2012				http://hol.osu.edu/spmInfo.html?id=SCAU%202011000439	2013-07-17T11:03:52Z
urn:lsid:biosci.ohio-state.edu:osuc_occurrences:SCAU__2011000432	en	PreservedSpecimen	SCAU 2011000432	urn:lsid:biosci.ohio-state.edu:osuc_names:529	Oxyscelio	male	adult	1	South China Agricultural University, Guangzhou, China (SCAU)	Insects	Oxyscelio crebritas group; label transliteration: "Hainan, Jianfengling, ..., Weng Liqiong"; [?????, 2008.06.05, ???]	Jianfengling National Nature Reserve, Hainan Prov., China	18.6833	108.8167	GPS	China	Hainan				5-Jun-08	Weng, L.-Q. (Li-Qiong)	none specified		Johnson, N. F. (Norman F.)	2012				http://hol.osu.edu/spmInfo.html?id=SCAU%202011000432	2013-07-17T11:03:51Z
urn:lsid:biosci.ohio-state.edu:osuc_occurrences:SCAU__200904894	en	PreservedSpecimen	SCAU 200904894	urn:lsid:biosci.ohio-state.edu:osuc_names:529	Oxyscelio	male	adult	1	South China Agricultural University, Guangzhou, China (SCAU)	Insects	Oxyscelio crebritas group; label transliteration: "[Guangdong], Cong hua liu xi he, 2009.05.16, Xu Zaifu"; [?????, 2009.05.16, ???]	Liuxi River, Conghua City, Guangzhou City, Guangdong Prov., China	23.7333	113.7833	GPS	China	Guangdong	Guangzhou			16-May-09	Xu, Z.-F. (Zai-Fu)	none specified		Johnson, N. F. (Norman F.)	2012				http://hol.osu.edu/spmInfo.html?id=SCAU%20200904894	2013-07-17T11:03:16Z
urn:lsid:biosci.ohio-state.edu:osuc_occurrences:SCAU__200904898	en	PreservedSpecimen	SCAU 200904898	urn:lsid:biosci.ohio-state.edu:osuc_names:529	Oxyscelio	male	adult	1	South China Agricultural University, Guangzhou, China (SCAU)	Insects	Oxyscelio crebritas group; label transliteration: "[Guangdong], Cong hua liu xi he, 2009.05.16, Xu Zaifu"; [?????, 2009.05.16, ???]	Liuxi River, Conghua City, Guangzhou City, Guangdong Prov., China	23.7333	113.7833	GPS	China	Guangdong	Guangzhou			16-May-09	Xu, Z.-F. (Zai-Fu)	none specified		Johnson, N. F. (Norman F.)	2012				http://hol.osu.edu/spmInfo.html?id=SCAU%20200904898	2013-07-17T11:03:16Z
urn:lsid:biosci.ohio-state.edu:osuc_occurrences:SCAU__200904900	en	PreservedSpecimen	SCAU 200904900	urn:lsid:biosci.ohio-state.edu:osuc_names:529	Oxyscelio	male	adult	1	South China Agricultural University, Guangzhou, China (SCAU)	Insects	Oxyscelio crebritas group; label transliteration: "[Guangdong], Cong hua liu xi he, 2009.05.16, Xu Zaifu"; [?????, 2009.05.16, ???]	Liuxi River, Conghua City, Guangzhou City, Guangdong Prov., China	23.7333	113.7833	GPS	China	Guangdong	Guangzhou			16-May-09	Xu, Z.-F. (Zai-Fu)	none specified		Johnson, N. F. (Norman F.)	2012				http://hol.osu.edu/spmInfo.html?id=SCAU%20200904900	2013-07-17T11:03:16Z
urn:lsid:biosci.ohio-state.edu:osuc_occurrences:SCAU__2011000363	en	PreservedSpecimen	SCAU 2011000363	urn:lsid:biosci.ohio-state.edu:osuc_names:529	Oxyscelio	female	adult	1	South China Agricultural University, Guangzhou, China (SCAU)	Insects	label transliteration: "Guangdong, Nan ling national nature preserve, ..., Chen Huayan"; [???????????, 2010.08.08, YPT, ???]	Nanling National Nature Reserve, Guangdong Prov., China	24.9	113	GPS	China	Guangdong				8-Aug-10	Chen, H.-Y. (Hua-Yan)	yellow pan trap		Johnson, N. F. (Norman F.)	2012				http://hol.osu.edu/spmInfo.html?id=SCAU%202011000363	2013-07-17T11:03:48Z
urn:lsid:biosci.ohio-state.edu:osuc_occurrences:SCAU__2010100343	en	PreservedSpecimen	SCAU 2010100343	urn:lsid:biosci.ohio-state.edu:osuc_names:529	Oxyscelio	male	adult	1	South China Agricultural University, Guangzhou, China (SCAU)	Insects	Oxyscelio crebritas group; label transliteration: "Guangdong, Nan ling, ..., Chen Huayan"; [????, 2010.08.08-17, ???]	Nanling National Nature Reserve, Guangdong Prov., China	24.9	113	GPS	China	Guangdong				8 August 2010 - 17 August 2010	Chen, H.-Y. (Hua-Yan)	none specified		Johnson, N. F. (Norman F.)	2012				http://hol.osu.edu/spmInfo.html?id=SCAU%202010100343	2013-07-17T11:03:24Z
urn:lsid:biosci.ohio-state.edu:osuc_occurrences:SCAU__2010100344	en	PreservedSpecimen	SCAU 2010100344	urn:lsid:biosci.ohio-state.edu:osuc_names:529	Oxyscelio	female	adult	1	South China Agricultural University, Guangzhou, China (SCAU)	Insects	label transliteration: "Guangdong, Nan ling, ..., Chen Huayan"; [????, 2010.08.08-17, ???]	Nanling National Nature Reserve, Guangdong Prov., China	24.9	113	GPS	China	Guangdong				8 August 2010 - 17 August 2010	Chen, H.-Y. (Hua-Yan)	none specified		Johnson, N. F. (Norman F.)	2012				http://hol.osu.edu/spmInfo.html?id=SCAU%202010100344	2013-07-17T11:03:25Z
urn:lsid:biosci.ohio-state.edu:osuc_occurrences:SCAU__2011000627	en	PreservedSpecimen	SCAU 2011000627	urn:lsid:biosci.ohio-state.edu:osuc_names:275548	Oxyscelio arvi	female	adult	1	South China Agricultural University, Guangzhou, China (SCAU)	Insects	label transliteration: "Zhejiang, Qingliangfeng, 2005.08.09, Zhang Hongying"; [????? 2005.08.09 ???]	Mount Qingliangfeng, Zhejiang Prov., China	30.0703	118.8944	Google Earth	China	Zhejiang			GPS coords. adjusted to place within Zhejiang Prov.	9-Aug-05	Zhang, H.-Y. (Hong-Ying)	none specified		Johnson, N. F. (Norman F.)	2012				http://hol.osu.edu/spmInfo.html?id=SCAU%202011000627	2013-07-17T11:03:59Z
urn:lsid:biosci.ohio-state.edu:osuc_occurrences:SCAU__2011000626	en	PreservedSpecimen	SCAU 2011000626	urn:lsid:biosci.ohio-state.edu:osuc_names:275548	Oxyscelio arvi	female	adult	1	South China Agricultural University, Guangzhou, China (SCAU)	Insects	label transliteration: "Zhejiang, Qingliangfeng, 2005.08.09, Zhang Hongying"; [????? 2005.08.09 ???]	Mount Qingliangfeng, Zhejiang Prov., China	30.0703	118.8944	Google Earth	China	Zhejiang			GPS coords. adjusted to place within Zhejiang Prov.	9-Aug-05	Zhang, H.-Y. (Hong-Ying)	none specified		Johnson, N. F. (Norman F.)	2012				http://hol.osu.edu/spmInfo.html?id=SCAU%202011000626	2013-07-17T11:03:59Z
urn:lsid:biosci.ohio-state.edu:osuc_occurrences:SCAU__2011000467	en	PreservedSpecimen	SCAU 2011000467	urn:lsid:biosci.ohio-state.edu:osuc_names:275548	Oxyscelio arvi	female	adult	1	South China Agricultural University, Guangzhou, China (SCAU)	Insects	label transliteration: "Zhejiang, Qingliangfeng, 2005.08.09, Shi Min"; [????? 2005.08.09 ??]	Mount Qingliangfeng, Zhejiang Prov., China	30.0703	118.8944	Google Earth	China	Zhejiang			GPS coords. adjusted to place within Zhejiang Prov.	9-Aug-05	Shi, M. (Min)	none specified		Johnson, N. F. (Norman F.)	2012				http://hol.osu.edu/spmInfo.html?id=SCAU%202011000467	2013-07-17T11:03:53Z
urn:lsid:biosci.ohio-state.edu:osuc_occurrences:SCAU__2011000631	en	PreservedSpecimen	SCAU 2011000631	urn:lsid:biosci.ohio-state.edu:osuc_names:275548	Oxyscelio arvi	female	adult	1	South China Agricultural University, Guangzhou, China (SCAU)	Insects	label transliteration: "Zhejiang, Qingliangfeng, 2005.08.09, Zhang Hongying"; [????? 2005.08.09 ???]	Mount Qingliangfeng, Zhejiang Prov., China	30.0703	118.8944	Google Earth	China	Zhejiang			GPS coords. adjusted to place within Zhejiang Prov.	9-Aug-05	Zhang, H.-Y. (Hong-Ying)	none specified		Johnson, N. F. (Norman F.)	2012				http://hol.osu.edu/spmInfo.html?id=SCAU%202011000631	2013-07-17T11:04:00Z
urn:lsid:biosci.ohio-state.edu:osuc_occurrences:SCAU__2011000633	en	PreservedSpecimen	SCAU 2011000633	urn:lsid:biosci.ohio-state.edu:osuc_names:275548	Oxyscelio arvi	female	adult	1	South China Agricultural University, Guangzhou, China (SCAU)	Insects	label transliteration: "Zhejiang, Qingliangfeng, 2005.08.09, Zhang Hongying"; [????? 2005.08.09 ???]	Mount Qingliangfeng, Zhejiang Prov., China	30.0703	118.8944	Google Earth	China	Zhejiang			GPS coords. adjusted to place within Zhejiang Prov.	9-Aug-05	Zhang, H.-Y. (Hong-Ying)	none specified		Johnson, N. F. (Norman F.)	2012				http://hol.osu.edu/spmInfo.html?id=SCAU%202011000633	2013-07-17T11:04:01Z
urn:lsid:biosci.ohio-state.edu:osuc_occurrences:SCAU__2011000449	en	PreservedSpecimen	SCAU 2011000449	urn:lsid:biosci.ohio-state.edu:osuc_names:275548	Oxyscelio arvi	female	adult	1	South China Agricultural University, Guangzhou, China (SCAU)	Insects	label transliteration: "Sichuan, E mei shan, 2006.08.01, Zhang Hongying"; [????? 2006.08.01, ???]	Mount Emei, Sichuan Prov., China	29.5667	103.4333	GPS	China	Sichuan				1-Aug-06	Zhang, H.-Y. (Hong-Ying)	none specified		Johnson, N. F. (Norman F.)	2012				http://hol.osu.edu/spmInfo.html?id=SCAU%202011000449	2013-07-17T11:03:52Z
urn:lsid:biosci.ohio-state.edu:osuc_occurrences:SCAU__2010100391	en	PreservedSpecimen	SCAU 2010100391	urn:lsid:biosci.ohio-state.edu:osuc_names:275548	Oxyscelio arvi	female	adult	1	South China Agricultural University, Guangzhou, China (SCAU)	Insects	label transliteration: "Guangdong, Zhaoqing xiwang gu (valley), ..., Chen Huayan"; [??????? 2010.08.2-6, ???]	Xiwang Valley, Zhaoqing City, Guangdong Prov. China	23.2167	112.5167	GPS	China	Guangdong	Zhaoqing			2 August 2010 - 6 August 2010	Chen, H.-Y. (Hua-Yan)	none specified		Johnson, N. F. (Norman F.)	2012				http://hol.osu.edu/spmInfo.html?id=SCAU%202010100391	2013-07-17T11:03:26Z
urn:lsid:biosci.ohio-state.edu:osuc_occurrences:SCAU__2011000651	en	PreservedSpecimen	SCAU 2011000651	urn:lsid:biosci.ohio-state.edu:osuc_names:5010	Oxyscelio ceylonensis	female	adult	1	South China Agricultural University, Guangzhou, China (SCAU)	Insects	label transliteration: "Zhejiang, Hangzhou, West Lake, 3003.08.25,Wu Qiong"; [?????? 2003.08.25 ??]	West Lake, Hangzhou City, Zhejiang Prov., China	30.25	120.1167	GPS	China	Zhejiang	Hangzhou			25-Aug-03	Wu, Q. (Qiong)	none specified		Johnson, N. F. (Norman F.)	2012				http://hol.osu.edu/spmInfo.html?id=SCAU%202011000651	2013-07-17T11:04:02Z
urn:lsid:biosci.ohio-state.edu:osuc_occurrences:SCAU__20095891	en	PreservedSpecimen	SCAU 20095891	urn:lsid:biosci.ohio-state.edu:osuc_names:5010	Oxyscelio ceylonensis	male	adult	1	South China Agricultural University, Guangzhou, China (SCAU)	Insects	label transliteration: "Guangdong, Nan ling, 2004.07.09-18, Ma Juanjuan"; [???? 2004.07.09-18, ???]	Nanling National Nature Reserve, Guangdong Prov., China	24.9	113	GPS	China	Guangdong				9 July 2004 - 18 July 2004	Ma, J.-J. (Juan-Juan)	none specified		Johnson, N. F. (Norman F.)	2012				http://hol.osu.edu/spmInfo.html?id=SCAU%2020095891	2013-07-17T11:03:22Z
urn:lsid:biosci.ohio-state.edu:osuc_occurrences:SCAU__200905875	en	PreservedSpecimen	SCAU 200905875	urn:lsid:biosci.ohio-state.edu:osuc_names:5010	Oxyscelio ceylonensis	female	adult	1	South China Agricultural University, Guangzhou, China (SCAU)	Insects	label transliteration: "Guangdong, Nan ling, 2004.07.09-18, Ma Juanjuan"; [???? 2004.07.09-18, ???]	Nanling National Nature Reserve, Guangdong Prov., China	24.9	113	GPS	China	Guangdong				9 July 2004 - 18 July 2004	Ma, J.-J. (Juan-Juan)	none specified		Johnson, N. F. (Norman F.)	2012				http://hol.osu.edu/spmInfo.html?id=SCAU%20200905875	2013-07-17T11:03:16Z
urn:lsid:biosci.ohio-state.edu:osuc_occurrences:SCAU__2011000646	en	PreservedSpecimen	SCAU 2011000646	urn:lsid:biosci.ohio-state.edu:osuc_names:275500	Oxyscelio convergens	female	adult	1	South China Agricultural University, Guangzhou, China (SCAU)	Insects	label transliteration: "Zhejiang, Gu tian shan, ..., Shi Min"; [?????, 2005.07.03, ??]	Gutian Mountain National Nature Reserve, Zhejiang Prov, China	29.2636	118.1339	GEOnet	China	Zhejiang				3-Jul-05	Shi, M. (Min)	none specified		Johnson, N. F. (Norman F.)	2012				http://hol.osu.edu/spmInfo.html?id=SCAU%202011000646	2013-07-17T11:04:01Z
urn:lsid:biosci.ohio-state.edu:osuc_occurrences:SCAU__2011000621	en	PreservedSpecimen	SCAU 2011000621	urn:lsid:biosci.ohio-state.edu:osuc_names:275500	Oxyscelio convergens	female	adult	1	South China Agricultural University, Guangzhou, China (SCAU)	Insects	label transliteration: "Zhejiang, Qingliangfeng, 2005.08.09, Zhang Hongying"; [????? 2005.08.09 ???]	Mount Qingliangfeng, Zhejiang Prov., China	30.0703	118.8944	Google Earth	China	Zhejiang			GPS coords. adjusted to place within Zhejiang Prov.	9-Aug-05	Zhang, H.-Y. (Hong-Ying)	none specified		Johnson, N. F. (Norman F.)	2012				http://hol.osu.edu/spmInfo.html?id=SCAU%202011000621	2013-07-17T11:03:59Z
urn:lsid:biosci.ohio-state.edu:osuc_occurrences:SCAU__2011000620	en	PreservedSpecimen	SCAU 2011000620	urn:lsid:biosci.ohio-state.edu:osuc_names:275500	Oxyscelio convergens	female	adult	1	South China Agricultural University, Guangzhou, China (SCAU)	Insects	label transliteration: "Zhejiang, Qingliangfeng, 2005.08.09, Zhang Hongying"; [????? 2005.08.09 ???]	Mount Qingliangfeng, Zhejiang Prov., China	30.0703	118.8944	Google Earth	China	Zhejiang			GPS coords. adjusted to place within Zhejiang Prov.	9-Aug-05	Zhang, H.-Y. (Hong-Ying)	none specified		Johnson, N. F. (Norman F.)	2012				http://hol.osu.edu/spmInfo.html?id=SCAU%202011000620	2013-07-17T11:03:59Z
urn:lsid:biosci.ohio-state.edu:osuc_occurrences:SCAU__2011000619	en	PreservedSpecimen	SCAU 2011000619	urn:lsid:biosci.ohio-state.edu:osuc_names:275500	Oxyscelio convergens	female	adult	1	South China Agricultural University, Guangzhou, China (SCAU)	Insects	label transliteration: "Zhejiang, Qingliangfeng, 2005.08.09, Zhang Hongying"; [????? 2005.08.09 ???]	Mount Qingliangfeng, Zhejiang Prov., China	30.0703	118.8944	Google Earth	China	Zhejiang			GPS coords. adjusted to place within Zhejiang Prov.	9-Aug-05	Zhang, H.-Y. (Hong-Ying)	none specified		Johnson, N. F. (Norman F.)	2012				http://hol.osu.edu/spmInfo.html?id=SCAU%202011000619	2013-07-17T11:03:58Z
urn:lsid:biosci.ohio-state.edu:osuc_occurrences:SCAU__2011000618	en	PreservedSpecimen	SCAU 2011000618	urn:lsid:biosci.ohio-state.edu:osuc_names:275500	Oxyscelio convergens	female	adult	1	South China Agricultural University, Guangzhou, China (SCAU)	Insects	label transliteration: "Zhejiang, Qingliangfeng, 2005.08.09, Zhang Hongying"; [????? 2005.08.09 ???]	Mount Qingliangfeng, Zhejiang Prov., China	30.0703	118.8944	Google Earth	China	Zhejiang			GPS coords. adjusted to place within Zhejiang Prov.	9-Aug-05	Zhang, H.-Y. (Hong-Ying)	none specified		Johnson, N. F. (Norman F.)	2012				http://hol.osu.edu/spmInfo.html?id=SCAU%202011000618	2013-07-17T11:03:58Z
urn:lsid:biosci.ohio-state.edu:osuc_occurrences:SCAU__2011000614	en	PreservedSpecimen	SCAU 2011000614	urn:lsid:biosci.ohio-state.edu:osuc_names:275500	Oxyscelio convergens	male	adult	1	South China Agricultural University, Guangzhou, China (SCAU)	Insects	label transliteration: "Zhejiang, Qingliangfeng, 2005.08.09, Zhang Hongying"; [????? 2005.08.09 ???]	Mount Qingliangfeng, Zhejiang Prov., China	30.0703	118.8944	Google Earth	China	Zhejiang			GPS coords. adjusted to place within Zhejiang Prov.	9-Aug-05	Zhang, H.-Y. (Hong-Ying)	none specified		Johnson, N. F. (Norman F.)	2012				http://hol.osu.edu/spmInfo.html?id=SCAU%202011000614	2013-07-17T11:03:58Z
urn:lsid:biosci.ohio-state.edu:osuc_occurrences:SCAU__2011000613	en	PreservedSpecimen	SCAU 2011000613	urn:lsid:biosci.ohio-state.edu:osuc_names:275500	Oxyscelio convergens	male	adult	1	South China Agricultural University, Guangzhou, China (SCAU)	Insects	label transliteration: "Zhejiang, Qingliangfeng, 2005.08.09, Zhang Hongying"; [????? 2005.08.09 ???]	Mount Qingliangfeng, Zhejiang Prov., China	30.0703	118.8944	Google Earth	China	Zhejiang			GPS coords. adjusted to place within Zhejiang Prov.	9-Aug-05	Zhang, H.-Y. (Hong-Ying)	none specified		Johnson, N. F. (Norman F.)	2012				http://hol.osu.edu/spmInfo.html?id=SCAU%202011000613	2013-07-17T11:03:58Z
urn:lsid:biosci.ohio-state.edu:osuc_occurrences:SCAU__2011000469	en	PreservedSpecimen	SCAU 2011000469	urn:lsid:biosci.ohio-state.edu:osuc_names:275500	Oxyscelio convergens	male	adult	1	South China Agricultural University, Guangzhou, China (SCAU)	Insects	label transliteration: "Zhejiang, Qingliangfeng, 2005.08.09, Shi Min"; [????? 2005.08.09 ??]	Mount Qingliangfeng, Zhejiang Prov., China	30.0703	118.8944	Google Earth	China	Zhejiang			GPS coords. adjusted to place within Zhejiang Prov.	9-Aug-05	Shi, M. (Min)	none specified		Johnson, N. F. (Norman F.)	2012				http://hol.osu.edu/spmInfo.html?id=SCAU%202011000469	2013-07-17T11:03:53Z
urn:lsid:biosci.ohio-state.edu:osuc_occurrences:SCAU__2011000465	en	PreservedSpecimen	SCAU 2011000465	urn:lsid:biosci.ohio-state.edu:osuc_names:275500	Oxyscelio convergens	female	adult	1	South China Agricultural University, Guangzhou, China (SCAU)	Insects	label transliteration: "Zhejiang, Qingliangfeng, 2005.08.09, Shi Min"; [????? 2005.08.09 ??]	Mount Qingliangfeng, Zhejiang Prov., China	30.0703	118.8944	Google Earth	China	Zhejiang			GPS coords. adjusted to place within Zhejiang Prov.	9-Aug-05	Shi, M. (Min)	none specified		Johnson, N. F. (Norman F.)	2012				http://hol.osu.edu/spmInfo.html?id=SCAU%202011000465	2013-07-17T11:03:52Z
urn:lsid:biosci.ohio-state.edu:osuc_occurrences:SCAU__2011000412	en	PreservedSpecimen	SCAU 2011000412	urn:lsid:biosci.ohio-state.edu:osuc_names:275500	Oxyscelio convergens	male	adult	1	South China Agricultural University, Guangzhou, China (SCAU)	Insects	label transliteration: "Hebei, Zhang jia kou dong ling shan, ..., Shi Min"; [????????, 2005.08.11, ??]	Mount Dongling, eastern Zhangjiakou City, Hebei Prov., China	40.0333	115.45	GPS	China	Hebei	Zhangjiakou			11-Aug-05	Shi, M. (Min)	none specified		Johnson, N. F. (Norman F.)	2012				http://hol.osu.edu/spmInfo.html?id=SCAU%202011000412	2013-07-17T11:03:50Z
urn:lsid:biosci.ohio-state.edu:osuc_occurrences:SCAU__2011000681	en	PreservedSpecimen	SCAU 2011000681	urn:lsid:biosci.ohio-state.edu:osuc_names:275500	Oxyscelio convergens	female	adult	1	South China Agricultural University, Guangzhou, China (SCAU)	Insects	label transliteration: "Zhejiang, Qingliangfeng, 2005.08.11, Shi Min"; [????? 2005.08.11 ??]	Mount Qingliangfeng, Zhejiang Prov., China	30.0703	118.8944	Google Earth	China	Zhejiang			GPS coords. adjusted to place within Zhejiang Prov.	11-Aug-05	Shi, M. (Min)	none specified		Johnson, N. F. (Norman F.)	2012				http://hol.osu.edu/spmInfo.html?id=SCAU%202011000681	2013-07-17T11:04:03Z
urn:lsid:biosci.ohio-state.edu:osuc_occurrences:SCAU__2011000682	en	PreservedSpecimen	SCAU 2011000682	urn:lsid:biosci.ohio-state.edu:osuc_names:275500	Oxyscelio convergens	female	adult	1	South China Agricultural University, Guangzhou, China (SCAU)	Insects	label transliteration: "Zhejiang, Qingliangfeng, 2005.08.11, Shi Min"; [????? 2005.08.11 ??]	Mount Qingliangfeng, Zhejiang Prov., China	30.0703	118.8944	Google Earth	China	Zhejiang			GPS coords. adjusted to place within Zhejiang Prov.	11-Aug-05	Shi, M. (Min)	none specified		Johnson, N. F. (Norman F.)	2012				http://hol.osu.edu/spmInfo.html?id=SCAU%202011000682	2013-07-17T11:04:03Z
urn:lsid:biosci.ohio-state.edu:osuc_occurrences:SCAU__2011000680	en	PreservedSpecimen	SCAU 2011000680	urn:lsid:biosci.ohio-state.edu:osuc_names:275500	Oxyscelio convergens	female	adult	1	South China Agricultural University, Guangzhou, China (SCAU)	Insects	label transliteration: "Zhejiang, Qingliangfeng, 2005.08.11, Shi Min"; [????? 2005.08.11 ??]	Mount Qingliangfeng, Zhejiang Prov., China	30.0703	118.8944	Google Earth	China	Zhejiang			GPS coords. adjusted to place within Zhejiang Prov.	11-Aug-05	Shi, M. (Min)	none specified		Johnson, N. F. (Norman F.)	2012				http://hol.osu.edu/spmInfo.html?id=SCAU%202011000680	2013-07-17T11:04:03Z
urn:lsid:biosci.ohio-state.edu:osuc_occurrences:SCAU__200705962	en	PreservedSpecimen	SCAU 200705962	urn:lsid:biosci.ohio-state.edu:osuc_names:275500	Oxyscelio convergens	female	adult	1	South China Agricultural University, Guangzhou, China (SCAU)	Insects	label transliteration: "Hainan, Wuzhishan, ..., Weng Liqiong"; [????????2007.5.16-18????]	Wuzhishan National Nature Reserve, Hainan Prov. China	18.85	109.65	GPS	China	Hainan				16 May 2007 - 18 May 2007	Weng, L.-Q. (Li-Qiong)	none specified		Johnson, N. F. (Norman F.)	2012				http://hol.osu.edu/spmInfo.html?id=SCAU%20200705962	2013-07-17T11:03:12Z
urn:lsid:biosci.ohio-state.edu:osuc_occurrences:SCAU__200705956	en	PreservedSpecimen	SCAU 200705956	urn:lsid:biosci.ohio-state.edu:osuc_names:275500	Oxyscelio convergens	female	adult	1	South China Agricultural University, Guangzhou, China (SCAU)	Insects	label transliteration: "Hainan, Wuzhishan, ..., Weng Liqiong"; [????????2007.5.16-18????]	Wuzhishan National Nature Reserve, Hainan Prov. China	18.85	109.65	GPS	China	Hainan				16 May 2007 - 18 May 2007	Weng, L.-Q. (Li-Qiong)	none specified		Johnson, N. F. (Norman F.)	2012				http://hol.osu.edu/spmInfo.html?id=SCAU%20200705956	2013-07-17T11:03:12Z
urn:lsid:biosci.ohio-state.edu:osuc_occurrences:SCAU__2011000656	en	PreservedSpecimen	SCAU 2011000656	urn:lsid:biosci.ohio-state.edu:osuc_names:275500	Oxyscelio convergens	male	adult	1	South China Agricultural University, Guangzhou, China (SCAU)	Insects	label transliteration: "Hainan, Diao luo shan,2007.5.29, Xiao Bin "; [?????, 2007.5.29, ??]	Mount Diaoluo, Hainan Prov., China	18.65	109.8833	GPS	China	Hainan				29-May-07	Xiao, B. (Bin)	none specified		Johnson, N. F. (Norman F.)	2012				http://hol.osu.edu/spmInfo.html?id=SCAU%202011000656	2013-07-17T11:04:02Z
urn:lsid:biosci.ohio-state.edu:osuc_occurrences:SCAU__200706323	en	PreservedSpecimen	SCAU 200706323	urn:lsid:biosci.ohio-state.edu:osuc_names:275500	Oxyscelio convergens	male	adult	1	South China Agricultural University, Guangzhou, China (SCAU)	Insects	label transliteration: "Hainan, Jianfengling, ..., Weng Liqiong"; [??????2007.6.5-7????]	Jianfengling National Nature Reserve, Hainan Prov., China	18.6833	108.8167	GPS	China	Hainan				5 June 2007 - 7 June 2007	Weng, L.-Q. (Li-Qiong)	none specified		Johnson, N. F. (Norman F.)	2012				http://hol.osu.edu/spmInfo.html?id=SCAU%20200706323	2013-07-17T11:03:13Z
urn:lsid:biosci.ohio-state.edu:osuc_occurrences:SCAU__200706326	en	PreservedSpecimen	SCAU 200706326	urn:lsid:biosci.ohio-state.edu:osuc_names:275500	Oxyscelio convergens	male	adult	1	South China Agricultural University, Guangzhou, China (SCAU)	Insects	label transliteration: "Hainan, Jianfengling, ..., Weng Liqiong"; [?????, 2007.6.5-7, ???]	Jianfengling National Nature Reserve, Hainan Prov., China	18.6833	108.8167	GPS	China	Hainan				5 June 2007 - 7 June 2007	Weng, L.-Q. (Li-Qiong)	none specified		Johnson, N. F. (Norman F.)	2012				http://hol.osu.edu/spmInfo.html?id=SCAU%20200706326	2013-07-17T11:03:13Z
urn:lsid:biosci.ohio-state.edu:osuc_occurrences:SCAU__200706329	en	PreservedSpecimen	SCAU 200706329	urn:lsid:biosci.ohio-state.edu:osuc_names:275500	Oxyscelio convergens	female	adult	1	South China Agricultural University, Guangzhou, China (SCAU)	Insects	label transliteration: "Hainan, Jianfengling, ..., Weng Liqiong"; [?????, 2007.6.5-7, ???]	Jianfengling National Nature Reserve, Hainan Prov., China	18.6833	108.8167	GPS	China	Hainan				5 June 2007 - 7 June 2007	Weng, L.-Q. (Li-Qiong)	none specified		Johnson, N. F. (Norman F.)	2012				http://hol.osu.edu/spmInfo.html?id=SCAU%20200706329	2013-07-17T11:03:13Z
urn:lsid:biosci.ohio-state.edu:osuc_occurrences:SCAU__200706342	en	PreservedSpecimen	SCAU 200706342	urn:lsid:biosci.ohio-state.edu:osuc_names:275500	Oxyscelio convergens	female	adult	1	South China Agricultural University, Guangzhou, China (SCAU)	Insects	label transliteration: "Hainan, Jianfengling, ..., Weng Liqiong"; [?????, 2007.6.5-7, ???]	Jianfengling National Nature Reserve, Hainan Prov., China	18.6833	108.8167	GPS	China	Hainan				5 June 2007 - 7 June 2007	Weng, L.-Q. (Li-Qiong)	none specified		Johnson, N. F. (Norman F.)	2012				http://hol.osu.edu/spmInfo.html?id=SCAU%20200706342	2013-07-17T11:03:14Z
urn:lsid:biosci.ohio-state.edu:osuc_occurrences:SCAU__200706347	en	PreservedSpecimen	SCAU 200706347	urn:lsid:biosci.ohio-state.edu:osuc_names:275500	Oxyscelio convergens	male	adult	1	South China Agricultural University, Guangzhou, China (SCAU)	Insects	label transliteration: "Hainan, Jianfengling, ..., Weng Liqiong"; [?????, 2007.6.5-7, ???]	Jianfengling National Nature Reserve, Hainan Prov., China	18.6833	108.8167	GPS	China	Hainan				5 June 2007 - 7 June 2007	Weng, L.-Q. (Li-Qiong)	none specified		Johnson, N. F. (Norman F.)	2012				http://hol.osu.edu/spmInfo.html?id=SCAU%20200706347	2013-07-17T11:03:14Z
urn:lsid:biosci.ohio-state.edu:osuc_occurrences:SCAU__200706348	en	PreservedSpecimen	SCAU 200706348	urn:lsid:biosci.ohio-state.edu:osuc_names:275500	Oxyscelio convergens	male	adult	1	South China Agricultural University, Guangzhou, China (SCAU)	Insects	label transliteration: "Hainan, Jianfengling, ..., Weng Liqiong"; [?????, 2007.6.5-7, ???]	Jianfengling National Nature Reserve, Hainan Prov., China	18.6833	108.8167	GPS	China	Hainan				5 June 2007 - 7 June 2007	Weng, L.-Q. (Li-Qiong)	none specified		Johnson, N. F. (Norman F.)	2012				http://hol.osu.edu/spmInfo.html?id=SCAU%20200706348	2013-07-17T11:03:14Z
urn:lsid:biosci.ohio-state.edu:osuc_occurrences:SCAU__200706330	en	PreservedSpecimen	SCAU 200706330	urn:lsid:biosci.ohio-state.edu:osuc_names:275500	Oxyscelio convergens	male	adult	1	South China Agricultural University, Guangzhou, China (SCAU)	Insects	label transliteration: "Hainan, Jianfengling, ..., Weng Liqiong"; [?????, 2007.6.5-7, ???]	Jianfengling National Nature Reserve, Hainan Prov., China	18.6833	108.8167	GPS	China	Hainan				5 June 2007 - 7 June 2007	Weng, L.-Q. (Li-Qiong)	none specified		Johnson, N. F. (Norman F.)	2012				http://hol.osu.edu/spmInfo.html?id=SCAU%20200706330	2013-07-17T11:03:13Z
urn:lsid:biosci.ohio-state.edu:osuc_occurrences:SCAU__201010087	en	PreservedSpecimen	SCAU 201010087	urn:lsid:biosci.ohio-state.edu:osuc_names:275500	Oxyscelio convergens	male	adult	1	South China Agricultural University, Guangzhou, China (SCAU)	Insects	label transliteration: "Hainan, Jianfengling, ..., Yao Jiemin"; [??????2007.10.23-25????]	Jianfengling National Nature Reserve, Hainan Prov., China	18.6833	108.8167	GPS	China	Hainan				23 October 2007 - 25 October 2007	Yao, J.-M. (Jie-Min)	none specified		Johnson, N. F. (Norman F.)	2012				http://hol.osu.edu/spmInfo.html?id=SCAU%20201010087	2013-07-17T11:03:27Z
urn:lsid:biosci.ohio-state.edu:osuc_occurrences:SCAU__201010092	en	PreservedSpecimen	SCAU 201010092	urn:lsid:biosci.ohio-state.edu:osuc_names:275500	Oxyscelio convergens	male	adult	1	South China Agricultural University, Guangzhou, China (SCAU)	Insects	label transliteration: "Hainan, Jianfengling, ..., Yao Jiemin"; [??????2007.10.23-25????]	Jianfengling National Nature Reserve, Hainan Prov., China	18.6833	108.8167	GPS	China	Hainan				23 October 2007 - 25 October 2007	Yao, J.-M. (Jie-Min)	none specified		Johnson, N. F. (Norman F.)	2012				http://hol.osu.edu/spmInfo.html?id=SCAU%20201010092	2013-07-17T11:03:27Z
urn:lsid:biosci.ohio-state.edu:osuc_occurrences:SCAU__2011000266	en	PreservedSpecimen	SCAU 2011000266	urn:lsid:biosci.ohio-state.edu:osuc_names:275500	Oxyscelio convergens	male	adult	1	South China Agricultural University, Guangzhou, China (SCAU)	Insects	label transliteration: "Hainan, Jianfengling, ..., Tan Jiangli"; [?????, 2008.11.18, ???]	Jianfengling National Nature Reserve, Hainan Prov., China	18.6833	108.8167	GPS	China	Hainan				18-Nov-08	Tan, J.-L. (Jiang-Li)	none specified		Johnson, N. F. (Norman F.)	2012				http://hol.osu.edu/spmInfo.html?id=SCAU%202011000266	2013-07-17T11:03:47Z
urn:lsid:biosci.ohio-state.edu:osuc_occurrences:SCAU__2011000267	en	PreservedSpecimen	SCAU 2011000267	urn:lsid:biosci.ohio-state.edu:osuc_names:275500	Oxyscelio convergens	male	adult	1	South China Agricultural University, Guangzhou, China (SCAU)	Insects	label transliteration: "Hainan, Jianfengling, ..., Tan Jiangli"; [?????, 2008.11.25, ???]	Jianfengling National Nature Reserve, Hainan Prov., China	18.6833	108.8167	GPS	China	Hainan				25-Nov-08	Tan, J.-L. (Jiang-Li)	none specified		Johnson, N. F. (Norman F.)	2012				http://hol.osu.edu/spmInfo.html?id=SCAU%202011000267	2013-07-17T11:03:48Z
urn:lsid:biosci.ohio-state.edu:osuc_occurrences:SCAU__2011000327	en	PreservedSpecimen	SCAU 2011000327	urn:lsid:biosci.ohio-state.edu:osuc_names:275500	Oxyscelio convergens	male	adult	1	South China Agricultural University, Guangzhou, China (SCAU)	Insects	label transliteration: "Taiwan, Pingdong, Kenting National Forest Park, Tang Po"; [???????????? 21°57'N 120°48'E, 2011.05.31, sweeping, ??]	Kenting National Forest Recreation Area, 21°57'N 120°48'E, Pingtung Co., Taiwan Prov., Taiwan	21.95	120.8	label	Taiwan	Taiwan	Pingtung			31-May-11	Tang, P. (Pu)	sweeping		Johnson, N. F. (Norman F.)	2012				http://hol.osu.edu/spmInfo.html?id=SCAU%202011000327	2013-07-17T11:03:48Z
urn:lsid:biosci.ohio-state.edu:osuc_occurrences:SCAU__2011000088	en	PreservedSpecimen	SCAU 2011000088	urn:lsid:biosci.ohio-state.edu:osuc_names:275500	Oxyscelio convergens	male	adult	1	South China Agricultural University, Guangzhou, China (SCAU)	Insects	label transliteration: "Zhejiang, Tian mu shan xian ren ding, ..., Jin Chengyuan"; [???????? 1200 m, 30°20.56'N 119°26.03'E, 2011.07.25-29, sweeping, ???]	Tianmu Shan National Nature Reserve, 30°20.56'N 119°26.03'E, 1200m, Mt. Xianrending, Zhejiang Prov., China	30.3427	119.4338	label	China	Zhejiang				25 July 2011 - 29 July 2011	Jin, C.-Y. (Cheng-Yuan)	sweeping		Johnson, N. F. (Norman F.)	2012				http://hol.osu.edu/spmInfo.html?id=SCAU%202011000088	2013-07-17T11:03:34Z
urn:lsid:biosci.ohio-state.edu:osuc_occurrences:SCAU__200906481	en	PreservedSpecimen	SCAU 200906481	urn:lsid:biosci.ohio-state.edu:osuc_names:275553	Oxyscelio cordis	male	adult	1	South China Agricultural University, Guangzhou, China (SCAU)	Insects	label transliteration: "Yunnan, Ying jiang tong bi guan, 2009.05.16, Wang Manman "; [???????, 2009.05.16, ???]	Tongbiguan Pass, Yingjiang Co., Dehong Dai and Jingpo Auto. Pref., Yunnan Prov., China	24.25	97.8167	GPS	China	Yunnan	Dehong Dai and Jingpo			16-May-09	Wang, M.-M. (Man-Man)	none specified		Johnson, N. F. (Norman F.)	2012				http://hol.osu.edu/spmInfo.html?id=SCAU%20200906481	2013-07-17T11:03:20Z
urn:lsid:biosci.ohio-state.edu:osuc_occurrences:SCAU__200906469	en	PreservedSpecimen	SCAU 200906469	urn:lsid:biosci.ohio-state.edu:osuc_names:275553	Oxyscelio cordis	male	adult	1	South China Agricultural University, Guangzhou, China (SCAU)	Insects	label transliteration: "Yunnan, Ying jiang tong bi guan (pass), 2009.05.16, Wang Manman "; [???????, 2009.05.16, ???]	Tongbiguan Pass, Yingjiang Co., Dehong Dai and Jingpo Auto. Pref., Yunnan Prov., China	24.25	97.8167	GPS	China	Yunnan	Dehong Dai and Jingpo			16-May-09	Wang, M.-M. (Man-Man)	none specified		Johnson, N. F. (Norman F.)	2012				http://hol.osu.edu/spmInfo.html?id=SCAU%20200906469	2013-07-17T11:03:19Z
urn:lsid:biosci.ohio-state.edu:osuc_occurrences:SCAU__200906462	en	PreservedSpecimen	SCAU 200906462	urn:lsid:biosci.ohio-state.edu:osuc_names:275553	Oxyscelio cordis	male	adult	1	South China Agricultural University, Guangzhou, China (SCAU)	Insects	label transliteration: "Yunnan, Ying jiang tong bi guan, 2009.05.16, Wang Manman "; [???????, 2009.05.16, ???]	Tongbiguan Pass, Yingjiang Co., Dehong Dai and Jingpo Auto. Pref., Yunnan Prov., China	24.25	97.8167	GPS	China	Yunnan	Dehong Dai and Jingpo			16-May-09	Wang, M.-M. (Man-Man)	none specified		Johnson, N. F. (Norman F.)	2012				http://hol.osu.edu/spmInfo.html?id=SCAU%20200906462	2013-07-17T11:03:19Z
urn:lsid:biosci.ohio-state.edu:osuc_occurrences:SCAU__200901544	en	PreservedSpecimen	SCAU 200901544	urn:lsid:biosci.ohio-state.edu:osuc_names:275553	Oxyscelio cordis	female	adult	1	South China Agricultural University, Guangzhou, China (SCAU)	Insects	label transliteration: "Yunnan, Ying jiang tong bi guan, 2009.05.17, Wang Manman "; [???????, 2009.05.17, ???]	Tongbiguan Pass, Yingjiang Co., Dehong Dai and Jingpo Auto. Pref., Yunnan Prov., China	24.25	97.8167	GPS	China	Yunnan	Dehong Dai and Jingpo			17-May-09	Wang, M.-M. (Man-Man)	none specified		Johnson, N. F. (Norman F.)	2012				http://hol.osu.edu/spmInfo.html?id=SCAU%20200901544	2013-07-17T11:03:15Z
urn:lsid:biosci.ohio-state.edu:osuc_occurrences:SCAU__200705764	en	PreservedSpecimen	SCAU 200705764	urn:lsid:biosci.ohio-state.edu:osuc_names:275371	Oxyscelio crebritas	female	adult	1	South China Agricultural University, Guangzhou, China (SCAU)	Insects	label transliteration: "Hainan, Wuzhishan,Shuiman ..., Liu Jingxian"; [????????2007.5.16-18????]	Wuzhishan National Nature Reserve, waterfall, Hainan Prov. China	18.85	109.65	GPS	China	Hainan				16 May 2007 - 18 May 2007	Liu, J.-X. (Jing-Xian)	none specified		Johnson, N. F. (Norman F.)	2012		waterfall		http://hol.osu.edu/spmInfo.html?id=SCAU%20200705764	2013-07-17T11:03:11Z
urn:lsid:biosci.ohio-state.edu:osuc_occurrences:SCAU__200705603	en	PreservedSpecimen	SCAU 200705603	urn:lsid:biosci.ohio-state.edu:osuc_names:275371	Oxyscelio crebritas	female	adult	1	South China Agricultural University, Guangzhou, China (SCAU)	Insects	label transliteration: "Hainan, Wuzhishan,Shuiman ..., Zeng Jie"; [????????2007.5.16-18???]	Wuzhishan National Nature Reserve, waterfall, Hainan Prov. China	18.85	109.65	GPS	China	Hainan				16 May 2007 - 18 May 2007	Zeng, J. (Jie)	none specified		Johnson, N. F. (Norman F.)	2012		waterfall		http://hol.osu.edu/spmInfo.html?id=SCAU%20200705603	2013-07-17T11:03:10Z
urn:lsid:biosci.ohio-state.edu:osuc_occurrences:SCAU__2011000431	en	PreservedSpecimen	SCAU 2011000431	urn:lsid:biosci.ohio-state.edu:osuc_names:275371	Oxyscelio crebritas	female	adult	1	South China Agricultural University, Guangzhou, China (SCAU)	Insects	label transliteration: "Hainan, Jianfengling, ..., Weng Liqiong"; [?????, 2007.6.5-7, ???]	Jianfengling National Nature Reserve, Hainan Prov., China	18.6833	108.8167	GPS	China	Hainan				5 June 2007 - 7 June 2007	Weng, L.-Q. (Li-Qiong)	none specified		Johnson, N. F. (Norman F.)	2012				http://hol.osu.edu/spmInfo.html?id=SCAU%202011000431	2013-07-17T11:03:51Z
urn:lsid:biosci.ohio-state.edu:osuc_occurrences:SCAU__2011000025	en	PreservedSpecimen	SCAU 2011000025	urn:lsid:biosci.ohio-state.edu:osuc_names:275371	Oxyscelio crebritas	female	adult	1	South China Agricultural University, Guangzhou, China (SCAU)	Insects	characters for the town should be ??; label transliteration: "Taiwan, Taidong sheng, Shou qia (?), Tang Po"; [???????, 22°14'N 120°50'E,sweeping, ??]	Shouqia, 22°14'N 120°50'E, Taitung Co., Taiwan Prov., Taiwan	22.2333	120.8333	label	Taiwan	Taiwan	Taitung			No Date	Tang, P. (Pu)	sweeping		Johnson, N. F. (Norman F.)	2012				http://hol.osu.edu/spmInfo.html?id=SCAU%202011000025	2013-07-17T11:03:27Z
urn:lsid:biosci.ohio-state.edu:osuc_occurrences:SCAU__2011000624	en	PreservedSpecimen	SCAU 2011000624	urn:lsid:biosci.ohio-state.edu:osuc_names:275485	Oxyscelio cuculli	female	adult	1	South China Agricultural University, Guangzhou, China (SCAU)	Insects	label transliteration: "Zhejiang, Qingliangfeng, 2005.08.09, Zhang Hongying"; [????? 2005.08.09 ???]	Mount Qingliangfeng, Zhejiang Prov., China	30.0703	118.8944	Google Earth	China	Zhejiang			GPS coords. adjusted to place within Zhejiang Prov.	9-Aug-05	Zhang, H.-Y. (Hong-Ying)	none specified		Johnson, N. F. (Norman F.)	2012				http://hol.osu.edu/spmInfo.html?id=SCAU%202011000624	2013-07-17T11:03:59Z
urn:lsid:biosci.ohio-state.edu:osuc_occurrences:SCAU__2011000611	en	PreservedSpecimen	SCAU 2011000611	urn:lsid:biosci.ohio-state.edu:osuc_names:275485	Oxyscelio cuculli	male	adult	1	South China Agricultural University, Guangzhou, China (SCAU)	Insects	label transliteration: "Zhejiang, Qingliangfeng, 2005.08.09, Zhang Hongying"; [????? 2005.08.09 ???]	Mount Qingliangfeng, Zhejiang Prov., China	30.0703	118.8944	Google Earth	China	Zhejiang			GPS coords. adjusted to place within Zhejiang Prov.	9-Aug-05	Zhang, H.-Y. (Hong-Ying)	none specified		Johnson, N. F. (Norman F.)	2012				http://hol.osu.edu/spmInfo.html?id=SCAU%202011000611	2013-07-17T11:03:57Z
urn:lsid:biosci.ohio-state.edu:osuc_occurrences:SCAU__2011000406	en	PreservedSpecimen	SCAU 2011000406	urn:lsid:biosci.ohio-state.edu:osuc_names:275485	Oxyscelio cuculli	female	adult	1	South China Agricultural University, Guangzhou, China (SCAU)	Insects	label transliteration: "Hebei, Zhang jia kou dong ling shan, ..., Shi Min"; [????????, 2005.08.11, ??]	Mount Dongling, eastern Zhangjiakou City, Hebei Prov., China	40.0333	115.45	GPS	China	Hebei	Zhangjiakou			11-Aug-05	Shi, M. (Min)	none specified		Johnson, N. F. (Norman F.)	2012				http://hol.osu.edu/spmInfo.html?id=SCAU%202011000406	2013-07-17T11:03:50Z
urn:lsid:biosci.ohio-state.edu:osuc_occurrences:SCAU__2011000402	en	PreservedSpecimen	SCAU 2011000402	urn:lsid:biosci.ohio-state.edu:osuc_names:275485	Oxyscelio cuculli	female	adult	1	South China Agricultural University, Guangzhou, China (SCAU)	Insects	label transliteration: "Hebei, Zhang jia kou dong ling shan, ..., Shi Min"; [????????, 2005.08.11, ??]	Mount Dongling, eastern Zhangjiakou City, Hebei Prov., China	40.0333	115.45	GPS	China	Hebei	Zhangjiakou			11-Aug-05	Shi, M. (Min)	none specified		Johnson, N. F. (Norman F.)	2012				http://hol.osu.edu/spmInfo.html?id=SCAU%202011000402	2013-07-17T11:03:49Z
urn:lsid:biosci.ohio-state.edu:osuc_occurrences:SCAU__2011000401	en	PreservedSpecimen	SCAU 2011000401	urn:lsid:biosci.ohio-state.edu:osuc_names:275485	Oxyscelio cuculli	male	adult	1	South China Agricultural University, Guangzhou, China (SCAU)	Insects	label transliteration: "Hebei, Zhang jia kou dong ling shan, ..., Shi Min"; [????????, 2005.08.11, ??]	Mount Dongling, eastern Zhangjiakou City, Hebei Prov., China	40.0333	115.45	GPS	China	Hebei	Zhangjiakou			11-Aug-05	Shi, M. (Min)	none specified		Johnson, N. F. (Norman F.)	2012				http://hol.osu.edu/spmInfo.html?id=SCAU%202011000401	2013-07-17T11:03:49Z
urn:lsid:biosci.ohio-state.edu:osuc_occurrences:SCAU__200906089	en	PreservedSpecimen	SCAU 200906089	urn:lsid:biosci.ohio-state.edu:osuc_names:275485	Oxyscelio cuculli	female	adult	1	South China Agricultural University, Guangzhou, China (SCAU)	Insects	label transliteration: "Hainan, Bawangling, ..., Liu Jingxian et al."; [?????, 2006.07.07-11, ????]	Bawangling National Nature Reserve, Hainan Prov., China	19.1167	109.05	GPS	China	Hainan				7 July 2006 - 11 July 2006	Liu, J.-X. (Jing-Xian) et al.	none specified		Johnson, N. F. (Norman F.)	2012				http://hol.osu.edu/spmInfo.html?id=SCAU%20200906089	2013-07-17T11:03:17Z
urn:lsid:biosci.ohio-state.edu:osuc_occurrences:SCAU__2011000098	en	PreservedSpecimen	SCAU 2011000098	urn:lsid:biosci.ohio-state.edu:osuc_names:275485	Oxyscelio cuculli	female	adult	1	South China Agricultural University, Guangzhou, China (SCAU)	Insects	label transliteration: "Zhejiang, Tian mu shan xian ren ding, ..., Jin Chengyuan"; [???????? 1200 m, 30°20.56'N 119°26.03'E, 2011.07.25-29,YPT, ???]	Tianmu Shan National Nature Reserve, 30°20.56'N 119°26.03'E, 1200m, Mt. Xianrending, Zhejiang Prov., China	30.3427	119.4338	label	China	Zhejiang				25 July 2011 - 29 July 2011	Jin, C.-Y. (Cheng-Yuan)	yellow pan trap		Johnson, N. F. (Norman F.)	2012				http://hol.osu.edu/spmInfo.html?id=SCAU%202011000098	2013-07-17T11:03:38Z
urn:lsid:biosci.ohio-state.edu:osuc_occurrences:SCAU__2011000096	en	PreservedSpecimen	SCAU 2011000096	urn:lsid:biosci.ohio-state.edu:osuc_names:275485	Oxyscelio cuculli	female	adult	1	South China Agricultural University, Guangzhou, China (SCAU)	Insects	label transliteration: "Zhejiang, Tian mu shan xian ren ding, ..., Jin Chengyuan"; [???????? 1200 m, 30°20.56'N 119°26.03'E, 2011.07.25-29, YPT, ???]	Tianmu Shan National Nature Reserve, 30°20.56'N 119°26.03'E, 1200m, Mt. Xianrending, Zhejiang Prov., China	30.3427	119.4338	label	China	Zhejiang				25 July 2011 - 29 July 2011	Jin, C.-Y. (Cheng-Yuan)	yellow pan trap		Johnson, N. F. (Norman F.)	2012				http://hol.osu.edu/spmInfo.html?id=SCAU%202011000096	2013-07-17T11:03:37Z
urn:lsid:biosci.ohio-state.edu:osuc_occurrences:SCAU__2011000095	en	PreservedSpecimen	SCAU 2011000095	urn:lsid:biosci.ohio-state.edu:osuc_names:275485	Oxyscelio cuculli	female	adult	1	South China Agricultural University, Guangzhou, China (SCAU)	Insects	label transliteration: "Zhejiang, Tian mu shan xian ren ding, ..., Jin Chengyuan"; [???????? 1200 m, 30°20.56'N 119°26.03'E, 2011.07.25-29, YPT, ???]	Tianmu Shan National Nature Reserve, 30°20.56'N 119°26.03'E, 1200m, Mt. Xianrending, Zhejiang Prov., China	30.3427	119.4338	label	China	Zhejiang				25 July 2011 - 29 July 2011	Jin, C.-Y. (Cheng-Yuan)	yellow pan trap		Johnson, N. F. (Norman F.)	2012				http://hol.osu.edu/spmInfo.html?id=SCAU%202011000095	2013-07-17T11:03:37Z
urn:lsid:biosci.ohio-state.edu:osuc_occurrences:SCAU__200906115	en	PreservedSpecimen	SCAU 200906115	urn:lsid:biosci.ohio-state.edu:osuc_names:275502	Oxyscelio dermatoglyphes	male	adult	1	South China Agricultural University, Guangzhou, China (SCAU)	Insects	label transliteration: "Hainan, Bawangling, ..., Liu Jingxian et al."; [?????, 2006.07.07-11, ????]	Bawangling National Nature Reserve, Hainan Prov., China	19.1167	109.05	GPS	China	Hainan				7 July 2006 - 11 July 2006	Liu, J.-X. (Jing-Xian) et al.	none specified		Johnson, N. F. (Norman F.)	2012				http://hol.osu.edu/spmInfo.html?id=SCAU%20200906115	2013-07-17T11:03:18Z
urn:lsid:biosci.ohio-state.edu:osuc_occurrences:SCAU__2011000087	en	PreservedSpecimen	SCAU 2011000087	urn:lsid:biosci.ohio-state.edu:osuc_names:275502	Oxyscelio dermatoglyphes	male	adult	1	South China Agricultural University, Guangzhou, China (SCAU)	Insects	label transliteration: "Zhejiang, Tian mu shan xian ren ding, ..., Chen Huayan"; [???????? 1200 m, 30°20.56'N 119°26.03'E, 2011.07.25-29, sweeping, ???]	Tianmu Shan National Nature Reserve, 30°20.56'N 119°26.03'E, 1200m, Mt. Xianrending, Zhejiang Prov., China	30.3427	119.4338	label	China	Zhejiang				25 July 2011 - 29 July 2011	Chen, H.-Y. (Hua-Yan)	sweeping		Johnson, N. F. (Norman F.)	2012				http://hol.osu.edu/spmInfo.html?id=SCAU%202011000087	2013-07-17T11:03:34Z
urn:lsid:biosci.ohio-state.edu:osuc_occurrences:SCAU__2011000082	en	PreservedSpecimen	SCAU 2011000082	urn:lsid:biosci.ohio-state.edu:osuc_names:275502	Oxyscelio dermatoglyphes	male	adult	1	South China Agricultural University, Guangzhou, China (SCAU)	Insects	label transliteration: "Zhejiang, Tian mu shan xian ren ding, ..., Chen Huayan"; [???????? 1200 m, 30°20.56'N 119°26.03'E, 2011.07.25-29, sweeping, ???]	Tianmu Shan National Nature Reserve, 30°20.56'N 119°26.03'E, 1200m, Mt. Xianrending, Zhejiang Prov., China	30.3427	119.4338	label	China	Zhejiang				25 July 2011 - 29 July 2011	Chen, H.-Y. (Hua-Yan)	sweeping		Johnson, N. F. (Norman F.)	2012				http://hol.osu.edu/spmInfo.html?id=SCAU%202011000082	2013-07-17T11:03:33Z
urn:lsid:biosci.ohio-state.edu:osuc_occurrences:SCAU__2011000080	en	PreservedSpecimen	SCAU 2011000080	urn:lsid:biosci.ohio-state.edu:osuc_names:275502	Oxyscelio dermatoglyphes	male	adult	1	South China Agricultural University, Guangzhou, China (SCAU)	Insects	label transliteration: "Zhejiang, Tian mu shan xian ren ding, ..., Chen Huayan"; [???????? 1200 m, 30°20.56'N 119°26.03'E, 2011.07.25-29, sweeping, ???]	Tianmu Shan National Nature Reserve, 30°20.56'N 119°26.03'E, 1200m, Mt. Xianrending, Zhejiang Prov., China	30.3427	119.4338	label	China	Zhejiang				25 July 2011 - 29 July 2011	Chen, H.-Y. (Hua-Yan)	sweeping		Johnson, N. F. (Norman F.)	2012				http://hol.osu.edu/spmInfo.html?id=SCAU%202011000080	2013-07-17T11:03:32Z
urn:lsid:biosci.ohio-state.edu:osuc_occurrences:SCAU__200907314	en	PreservedSpecimen	SCAU 200907314	urn:lsid:biosci.ohio-state.edu:osuc_names:305771	Oxyscelio doumao	male	adult	1	South China Agricultural University, Guangzhou, China (SCAU)	Insects	label transliteration: "Zhejiang, Feng yang shan, ..., Fan Wuqing"; [?????, 2003.08.18, ???]	Mount Fengyang, Zhejiang Prov., China	27.9333	119.2	GPS	China	Zhejiang				18-Aug-03	Fan, W.-Q. (Wu-Qing)	none specified		Johnson, N. F. (Norman F.)	2012				http://hol.osu.edu/spmInfo.html?id=SCAU%20200907314	2013-07-17T11:03:21Z
urn:lsid:biosci.ohio-state.edu:osuc_occurrences:SCAU__200905889	en	PreservedSpecimen	SCAU 200905889	urn:lsid:biosci.ohio-state.edu:osuc_names:305771	Oxyscelio doumao	female	adult	1	South China Agricultural University, Guangzhou, China (SCAU)	Insects	label transliteration: "Guangdong, Nan ling, 2004.07.09-18, Ma Juanjuan"; [???? 2004.07.09-18, ???]	Nanling National Nature Reserve, Guangdong Prov., China	24.9	113	GPS	China	Guangdong				9 July 2004 - 18 July 2004	Ma, J.-J. (Juan-Juan)	none specified		Johnson, N. F. (Norman F.)	2012				http://hol.osu.edu/spmInfo.html?id=SCAU%20200905889	2013-07-17T11:03:17Z
urn:lsid:biosci.ohio-state.edu:osuc_occurrences:SCAU__2011000604	en	PreservedSpecimen	SCAU 2011000604	urn:lsid:biosci.ohio-state.edu:osuc_names:305771	Oxyscelio doumao	female	adult	1	South China Agricultural University, Guangzhou, China (SCAU)	Insects	label transliteration: "Shaanxi, Ziboshan, ..., Shi Min"; [?????, 1632m, 2004.08.03, ??]	Zibaishan National Forest Park, 1632m, Shaanxi Prov., China	33.7089	106.7525	Google Earth	China	Shaanxi				3-Aug-04	Shi, M. (Min)	none specified		Johnson, N. F. (Norman F.)	2012				http://hol.osu.edu/spmInfo.html?id=SCAU%202011000604	2013-07-17T11:03:57Z
urn:lsid:biosci.ohio-state.edu:osuc_occurrences:SCAU__2011000722	en	PreservedSpecimen	SCAU 2011000722	urn:lsid:biosci.ohio-state.edu:osuc_names:305771	Oxyscelio doumao	female	adult	1	South China Agricultural University, Guangzhou, China (SCAU)	Insects	label transliteration: "Zhejiang, Feng yang shan, ..., Liu Jingxian"; [?????, 1000m, 2008.07.30, ???]	Mount Fengyang, Zhejiang Prov., China	27.9333	119.2	GPS	China	Zhejiang				30-Jul-08	Fan, W.-Q. (Wu-Qing)	none specified		Johnson, N. F. (Norman F.)	2012				http://hol.osu.edu/spmInfo.html?id=SCAU%202011000722	2013-07-17T11:04:04Z
urn:lsid:biosci.ohio-state.edu:osuc_occurrences:SCAU__2011000759	en	PreservedSpecimen	SCAU 2011000759	urn:lsid:biosci.ohio-state.edu:osuc_names:305771	Oxyscelio doumao	female	adult	1	South China Agricultural University, Guangzhou, China (SCAU)	Insects	label transliteration: "Zhejiang, Feng yang shan, ..., Liu Jingxian"; [?????, 1000m, 2008.07.30, ???]	Mount Fengyang, Zhejiang Prov., China	27.9333	119.2	GPS	China	Zhejiang				30-Jul-08	Fan, W.-Q. (Wu-Qing)	none specified		Johnson, N. F. (Norman F.)	2012				http://hol.osu.edu/spmInfo.html?id=SCAU%202011000759	2013-07-17T11:04:05Z
urn:lsid:biosci.ohio-state.edu:osuc_occurrences:SCAU__2011000159	en	PreservedSpecimen	SCAU 2011000159	urn:lsid:biosci.ohio-state.edu:osuc_names:305771	Oxyscelio doumao	female	adult	1	South China Agricultural University, Guangzhou, China (SCAU)	Insects	label transliteration: "Guangxi, Long shan Nature Preserve, ..., Xu Zaifu et al."; [????????? 370 m, 23°24.727'N 108°31.918'E, 2011.07.01-02, YPT, ????]	Longshan Nature Reserve, 23°24.727'N 108°31.918'E, 370m, Guangxi Zhuang Auto. Reg., China	23.4121	108.532	label	China	Guangxi Zhuang				1 July 2011 - 2 July 2011	Xu, Z.-F. (Zai-Fu) et al.	yellow pan trap		Johnson, N. F. (Norman F.)	2012				http://hol.osu.edu/spmInfo.html?id=SCAU%202011000159	2013-07-17T11:03:46Z
urn:lsid:biosci.ohio-state.edu:osuc_occurrences:SCAU__2011000079	en	PreservedSpecimen	SCAU 2011000079	urn:lsid:biosci.ohio-state.edu:osuc_names:305771	Oxyscelio doumao	male	adult	1	South China Agricultural University, Guangzhou, China (SCAU)	Insects	label transliteration: "Zhejiang, Tian mu shan xian ren ding, ..., Chen Huayan"; [???????? 1200 m, 30°20.56'N 119°26.03'E, 2011.07.25-29, sweeping, ???]	Tianmu Shan National Nature Reserve, 30°20.56'N 119°26.03'E, 1200m, Mt. Xianrending, Zhejiang Prov., China	30.3427	119.4338	label	China	Zhejiang				25 July 2011 - 29 July 2011	Chen, H.-Y. (Hua-Yan)	sweeping		Johnson, N. F. (Norman F.)	2012				http://hol.osu.edu/spmInfo.html?id=SCAU%202011000079	2013-07-17T11:03:32Z
urn:lsid:biosci.ohio-state.edu:osuc_occurrences:SCAU__2011000076	en	PreservedSpecimen	SCAU 2011000076	urn:lsid:biosci.ohio-state.edu:osuc_names:305771	Oxyscelio doumao	male	adult	1	South China Agricultural University, Guangzhou, China (SCAU)	Insects	label transliteration: "Zhejiang, Tian mu shan xian ren ding, ..., Chen Huayan"; [???????? 1200 m, 30°20.56'N 119°26.03'E, 2011.07.25-29, sweeping, ???]	Tianmu Shan National Nature Reserve, 30°20.56'N 119°26.03'E, 1200m, Mt. Xianrending, Zhejiang Prov., China	30.3427	119.4338	label	China	Zhejiang				25 July 2011 - 29 July 2011	Chen, H.-Y. (Hua-Yan)	sweeping		Johnson, N. F. (Norman F.)	2012				http://hol.osu.edu/spmInfo.html?id=SCAU%202011000076	2013-07-17T11:03:31Z
urn:lsid:biosci.ohio-state.edu:osuc_occurrences:SCAU__2011000114	en	PreservedSpecimen	SCAU 2011000114	urn:lsid:biosci.ohio-state.edu:osuc_names:305771	Oxyscelio doumao	female	adult	1	South China Agricultural University, Guangzhou, China (SCAU)	Insects	label transliteration: "Zhejiang, Tian mu shan xian ren ding, ..., Chen Huayan"; [???????? 1200 m, 30°20.56'N 119°26.03'E, 2011.07.25-29, YPT, ???]	Tianmu Shan National Nature Reserve, 30°20.56'N 119°26.03'E, 1200m, Mt. Xianrending, Zhejiang Prov., China	30.3427	119.4338	label	China	Zhejiang				25 July 2011 - 29 July 2011	Chen, H.-Y. (Hua-Yan)	yellow pan trap		Johnson, N. F. (Norman F.)	2012				http://hol.osu.edu/spmInfo.html?id=SCAU%202011000114	2013-07-17T11:03:41Z
urn:lsid:biosci.ohio-state.edu:osuc_occurrences:SCAU__2011000113	en	PreservedSpecimen	SCAU 2011000113	urn:lsid:biosci.ohio-state.edu:osuc_names:305771	Oxyscelio doumao	female	adult	1	South China Agricultural University, Guangzhou, China (SCAU)	Insects	label transliteration: "Zhejiang, Tian mu shan xian ren ding, ..., Chen Huayan"; [???????? 1200 m, 30°20.56'N 119°26.03'E, 2011.07.25-29, YPT, ???]	Tianmu Shan National Nature Reserve, 30°20.56'N 119°26.03'E, 1200m, Mt. Xianrending, Zhejiang Prov., China	30.3427	119.4338	label	China	Zhejiang				25 July 2011 - 29 July 2011	Chen, H.-Y. (Hua-Yan)	yellow pan trap		Johnson, N. F. (Norman F.)	2012				http://hol.osu.edu/spmInfo.html?id=SCAU%202011000113	2013-07-17T11:03:41Z
urn:lsid:biosci.ohio-state.edu:osuc_occurrences:SCAU__2011000110	en	PreservedSpecimen	SCAU 2011000110	urn:lsid:biosci.ohio-state.edu:osuc_names:305771	Oxyscelio doumao	female	adult	1	South China Agricultural University, Guangzhou, China (SCAU)	Insects	label transliteration: "Zhejiang, Tian mu shan xian ren ding, ..., Chen Huayan"; [???????? 1200 m, 30°20.56'N 119°26.03'E, 2011.07.25-29, YPT, ???]	Tianmu Shan National Nature Reserve, 30°20.56'N 119°26.03'E, 1200m, Mt. Xianrending, Zhejiang Prov., China	30.3427	119.4338	label	China	Zhejiang				25 July 2011 - 29 July 2011	Chen, H.-Y. (Hua-Yan)	yellow pan trap		Johnson, N. F. (Norman F.)	2012				http://hol.osu.edu/spmInfo.html?id=SCAU%202011000110	2013-07-17T11:03:40Z
urn:lsid:biosci.ohio-state.edu:osuc_occurrences:SCAU__2011000049	en	PreservedSpecimen	SCAU 2011000049	urn:lsid:biosci.ohio-state.edu:osuc_names:305771	Oxyscelio doumao	male	adult	1	South China Agricultural University, Guangzhou, China (SCAU)	Insects	label transliteration: "Zhejiang, Tian mu shan xian ren ding, ..., Jin Chengyuan"; [???????? 1200 m, 30°20.56'N 119°26.03'E, 2011.07.25-29, sweeping, ???]	Tianmu Shan National Nature Reserve, 30°20.56'N 119°26.03'E, 1200m, Mt. Xianrending, Zhejiang Prov., China	30.3427	119.4338	label	China	Zhejiang				25 July 2011 - 29 July 2011	Jin, C.-Y. (Cheng-Yuan)	sweeping		Johnson, N. F. (Norman F.)	2012				http://hol.osu.edu/spmInfo.html?id=SCAU%202011000049	2013-07-17T11:03:28Z
urn:lsid:biosci.ohio-state.edu:osuc_occurrences:SCAU__2011000118	en	PreservedSpecimen	SCAU 2011000118	urn:lsid:biosci.ohio-state.edu:osuc_names:305771	Oxyscelio doumao	female	adult	1	South China Agricultural University, Guangzhou, China (SCAU)	Insects	label transliteration: "Zhejiang, Tian mu shan xian ren ding, ..., Chen Huayan"; [???????? 1200 m, 30°20.56'N 119°26.03'E, 2011.07.25-29, YPT, ???]	Tianmu Shan National Nature Reserve, 30°20.56'N 119°26.03'E, 1200m, Mt. Xianrending, Zhejiang Prov., China	30.3427	119.4338	label	China	Zhejiang				25 July 2011 - 29 July 2011	Chen, H.-Y. (Hua-Yan)	yellow pan trap		Johnson, N. F. (Norman F.)	2012				http://hol.osu.edu/spmInfo.html?id=SCAU%202011000118	2013-07-17T11:03:42Z
urn:lsid:biosci.ohio-state.edu:osuc_occurrences:SCAU__2011000097	en	PreservedSpecimen	SCAU 2011000097	urn:lsid:biosci.ohio-state.edu:osuc_names:305771	Oxyscelio doumao	female	adult	1	South China Agricultural University, Guangzhou, China (SCAU)	Insects	label transliteration: "Zhejiang, Tian mu shan xian ren ding, ..., Jin Chengyuan"; [???????? 1200 m, 30°20.56'N 119°26.03'E, 2011.07.25-29, YPT, ???]	Tianmu Shan National Nature Reserve, 30°20.56'N 119°26.03'E, 1200m, Mt. Xianrending, Zhejiang Prov., China	30.3427	119.4338	label	China	Zhejiang				25 July 2011 - 29 July 2011	Jin, C.-Y. (Cheng-Yuan)	yellow pan trap		Johnson, N. F. (Norman F.)	2012				http://hol.osu.edu/spmInfo.html?id=SCAU%202011000097	2013-07-17T11:03:37Z
urn:lsid:biosci.ohio-state.edu:osuc_occurrences:SCAU__200907355	en	PreservedSpecimen	SCAU 200907355	urn:lsid:biosci.ohio-state.edu:osuc_names:243848	Oxyscelio florus	female	adult	1	South China Agricultural University, Guangzhou, China (SCAU)	Insects	label transliteration: "Zhejiang, Bai shan zu, 2003.08.15, Liu Jingxian"; [????? 2003.08.15 ???]	Mount Baishanzu, Zhejiang Prov, China	27.75	119.2	GPS	China	Zhejiang				15-Aug-03	Liu, J.-X. (Jing-Xian)	none specified		Johnson, N. F. (Norman F.)	2012				http://hol.osu.edu/spmInfo.html?id=SCAU%20200907355	2013-07-17T11:03:21Z
urn:lsid:biosci.ohio-state.edu:osuc_occurrences:SCAU__200907363	en	PreservedSpecimen	SCAU 200907363	urn:lsid:biosci.ohio-state.edu:osuc_names:243848	Oxyscelio florus	female	adult	1	South China Agricultural University, Guangzhou, China (SCAU)	Insects	label transliteration: "Zhejiang, Bai shan zu, 2003.08.15, Liu Jingxian"; [????? 2003.08.15 ???]	Mount Baishanzu, Zhejiang Prov, China	27.75	119.2	GPS	China	Zhejiang				15-Aug-03	Liu, J.-X. (Jing-Xian)	none specified		Johnson, N. F. (Norman F.)	2012				http://hol.osu.edu/spmInfo.html?id=SCAU%20200907363	2013-07-17T11:03:21Z
urn:lsid:biosci.ohio-state.edu:osuc_occurrences:SCAU__200909191	en	PreservedSpecimen	SCAU 200909191	urn:lsid:biosci.ohio-state.edu:osuc_names:243848	Oxyscelio florus	female	adult	1	South China Agricultural University, Guangzhou, China (SCAU)	Insects	label transliteration: "Guangdong, Nan ling, 2004.02.04, Xu Zaifu"; [???? 2004.02.04, ???]	Nanling National Nature Reserve, Guangdong Prov., China	24.9	113	GPS	China	Guangdong				4-Feb-04	Xu, Z.-F. (Zai-Fu)	none specified		Johnson, N. F. (Norman F.)	2012				http://hol.osu.edu/spmInfo.html?id=SCAU%20200909191	2013-07-17T11:03:22Z
urn:lsid:biosci.ohio-state.edu:osuc_occurrences:SCAU__200909011	en	PreservedSpecimen	SCAU 200909011	urn:lsid:biosci.ohio-state.edu:osuc_names:243848	Oxyscelio florus	female	adult	1	South China Agricultural University, Guangzhou, China (SCAU)	Insects	label transliteration: "Guangdong, Nan ling, ..., Liu Jingxian"; [????, 2004.08.04, ????]	Nanling National Nature Reserve, Guangdong Prov., China	24.9	113	GPS	China	Guangdong				4-Aug-04	Liu, J.-X. (Jing-Xian)	none specified		Johnson, N. F. (Norman F.)	2012				http://hol.osu.edu/spmInfo.html?id=SCAU%20200909011	2013-07-17T11:03:22Z
urn:lsid:biosci.ohio-state.edu:osuc_occurrences:SCAU__2011000468	en	PreservedSpecimen	SCAU 2011000468	urn:lsid:biosci.ohio-state.edu:osuc_names:243848	Oxyscelio florus	female	adult	1	South China Agricultural University, Guangzhou, China (SCAU)	Insects	label transliteration: "Zhejiang, Qingliangfeng, 2005.08.09, Shi Min"; [????? 2005.08.09 ??]	Mount Qingliangfeng, Zhejiang Prov., China	30.0703	118.8944	Google Earth	China	Zhejiang			GPS coords. adjusted to place within Zhejiang Prov.	9-Aug-05	Shi, M. (Min)	none specified		Johnson, N. F. (Norman F.)	2012				http://hol.osu.edu/spmInfo.html?id=SCAU%202011000468	2013-07-17T11:03:53Z
urn:lsid:biosci.ohio-state.edu:osuc_occurrences:SCAU__2011000466	en	PreservedSpecimen	SCAU 2011000466	urn:lsid:biosci.ohio-state.edu:osuc_names:243848	Oxyscelio florus	female	adult	1	South China Agricultural University, Guangzhou, China (SCAU)	Insects	label transliteration: "Zhejiang, Qingliangfeng, 2005.08.09, Shi Min"; [????? 2005.08.09 ??]	Mount Qingliangfeng, Zhejiang Prov., China	30.0703	118.8944	Google Earth	China	Zhejiang			GPS coords. adjusted to place within Zhejiang Prov.	9-Aug-05	Shi, M. (Min)	none specified		Johnson, N. F. (Norman F.)	2012				http://hol.osu.edu/spmInfo.html?id=SCAU%202011000466	2013-07-17T11:03:53Z
urn:lsid:biosci.ohio-state.edu:osuc_occurrences:SCAU__2011000628	en	PreservedSpecimen	SCAU 2011000628	urn:lsid:biosci.ohio-state.edu:osuc_names:243848	Oxyscelio florus	female	adult	1	South China Agricultural University, Guangzhou, China (SCAU)	Insects	label transliteration: "Zhejiang, Qingliangfeng, 2005.08.09, Zhang Hongying"; [????? 2005.08.09 ???]	Mount Qingliangfeng, Zhejiang Prov., China	30.0703	118.8944	Google Earth	China	Zhejiang			GPS coords. adjusted to place within Zhejiang Prov.	9-Aug-05	Zhang, H.-Y. (Hong-Ying)	none specified		Johnson, N. F. (Norman F.)	2012				http://hol.osu.edu/spmInfo.html?id=SCAU%202011000628	2013-07-17T11:04:00Z
urn:lsid:biosci.ohio-state.edu:osuc_occurrences:SCAU__2011000629	en	PreservedSpecimen	SCAU 2011000629	urn:lsid:biosci.ohio-state.edu:osuc_names:243848	Oxyscelio florus	female	adult	1	South China Agricultural University, Guangzhou, China (SCAU)	Insects	label transliteration: "Zhejiang, Qingliangfeng, 2005.08.09, Zhang Hongying"; [????? 2005.08.09 ???]	Mount Qingliangfeng, Zhejiang Prov., China	30.0703	118.8944	Google Earth	China	Zhejiang			GPS coords. adjusted to place within Zhejiang Prov.	9-Aug-05	Zhang, H.-Y. (Hong-Ying)	none specified		Johnson, N. F. (Norman F.)	2012				http://hol.osu.edu/spmInfo.html?id=SCAU%202011000629	2013-07-17T11:04:00Z
urn:lsid:biosci.ohio-state.edu:osuc_occurrences:SCAU__2011000630	en	PreservedSpecimen	SCAU 2011000630	urn:lsid:biosci.ohio-state.edu:osuc_names:243848	Oxyscelio florus	female	adult	1	South China Agricultural University, Guangzhou, China (SCAU)	Insects	label transliteration: "Zhejiang, Qingliangfeng, 2005.08.09, Zhang Hongying"; [????? 2005.08.09 ???]	Mount Qingliangfeng, Zhejiang Prov., China	30.0703	118.8944	Google Earth	China	Zhejiang			GPS coords. adjusted to place within Zhejiang Prov.	9-Aug-05	Zhang, H.-Y. (Hong-Ying)	none specified		Johnson, N. F. (Norman F.)	2012				http://hol.osu.edu/spmInfo.html?id=SCAU%202011000630	2013-07-17T11:04:00Z
urn:lsid:biosci.ohio-state.edu:osuc_occurrences:SCAU__2011000632	en	PreservedSpecimen	SCAU 2011000632	urn:lsid:biosci.ohio-state.edu:osuc_names:243848	Oxyscelio florus	female	adult	1	South China Agricultural University, Guangzhou, China (SCAU)	Insects	label transliteration: "Zhejiang, Qingliangfeng, 2005.08.09, Zhang Hongying"; [????? 2005.08.09 ???]	Mount Qingliangfeng, Zhejiang Prov., China	30.0703	118.8944	Google Earth	China	Zhejiang			GPS coords. adjusted to place within Zhejiang Prov.	9-Aug-05	Zhang, H.-Y. (Hong-Ying)	none specified		Johnson, N. F. (Norman F.)	2012				http://hol.osu.edu/spmInfo.html?id=SCAU%202011000632	2013-07-17T11:04:01Z
urn:lsid:biosci.ohio-state.edu:osuc_occurrences:SCAU__2011000634	en	PreservedSpecimen	SCAU 2011000634	urn:lsid:biosci.ohio-state.edu:osuc_names:243848	Oxyscelio florus	female	adult	1	South China Agricultural University, Guangzhou, China (SCAU)	Insects	label transliteration: "Zhejiang, Qingliangfeng, 2005.08.09, Zhang Hongying"; [????? 2005.08.09 ???]	Mount Qingliangfeng, Zhejiang Prov., China	30.0703	118.8944	Google Earth	China	Zhejiang			GPS coords. adjusted to place within Zhejiang Prov.	9-Aug-05	Zhang, H.-Y. (Hong-Ying)	none specified		Johnson, N. F. (Norman F.)	2012				http://hol.osu.edu/spmInfo.html?id=SCAU%202011000634	2013-07-17T11:04:01Z
urn:lsid:biosci.ohio-state.edu:osuc_occurrences:SCAU__2011000510	en	PreservedSpecimen	SCAU 2011000510	urn:lsid:biosci.ohio-state.edu:osuc_names:243848	Oxyscelio florus	female	adult	1	South China Agricultural University, Guangzhou, China (SCAU)	Insects	label transliteration: "Zhejiang, Qingliangfeng, 2005.08.10, Zhang Hongying"; [????? 2005.08.10 ???]	Mount Qingliangfeng, Zhejiang Prov., China	30.0703	118.8944	Google Earth	China	Zhejiang			GPS coords. adjusted to place within Zhejiang Prov.	10-Aug-05	Zhang, H.-Y. (Hong-Ying)	none specified		Johnson, N. F. (Norman F.)	2012				http://hol.osu.edu/spmInfo.html?id=SCAU%202011000510	2013-07-17T11:03:55Z
urn:lsid:biosci.ohio-state.edu:osuc_occurrences:SCAU__2011000736	en	PreservedSpecimen	SCAU 2011000736	urn:lsid:biosci.ohio-state.edu:osuc_names:243848	Oxyscelio florus	female	adult	1	South China Agricultural University, Guangzhou, China (SCAU)	Insects	label transliteration: "Zhejiang, Qingliangfeng, 2005.08.10, Shi Min"; [????? 2005.08.10 ??]	Mount Qingliangfeng, Zhejiang Prov., China	30.0703	118.8944	Google Earth	China	Zhejiang			GPS coords. adjusted to place within Zhejiang Prov.	10-Aug-05	Shi, M. (Min)	none specified		Johnson, N. F. (Norman F.)	2012				http://hol.osu.edu/spmInfo.html?id=SCAU%202011000736	2013-07-17T11:04:05Z
urn:lsid:biosci.ohio-state.edu:osuc_occurrences:SCAU__2011000420	en	PreservedSpecimen	SCAU 2011000420	urn:lsid:biosci.ohio-state.edu:osuc_names:243848	Oxyscelio florus	female	adult	1	South China Agricultural University, Guangzhou, China (SCAU)	Insects	label transliteration: "Hebei, Zhang jia kou dong ling shan, ..., Shi Min"; [????????, 2005.08.11, ??]	Mount Dongling, eastern Zhangjiakou City, Hebei Prov., China	40.0333	115.45	GPS	China	Hebei	Zhangjiakou			11-Aug-05	Shi, M. (Min)	none specified		Johnson, N. F. (Norman F.)	2012				http://hol.osu.edu/spmInfo.html?id=SCAU%202011000420	2013-07-17T11:03:51Z
urn:lsid:biosci.ohio-state.edu:osuc_occurrences:SCAU__2011000578	en	PreservedSpecimen	SCAU 2011000578	urn:lsid:biosci.ohio-state.edu:osuc_names:243848	Oxyscelio florus	female	adult	1	South China Agricultural University, Guangzhou, China (SCAU)	Insects	label transliteration: "Zhejiang, Qingliangfeng, 2005.08.11, Shi Min"; [????? 2005.08.11 ??]	Mount Qingliangfeng, Zhejiang Prov., China	30.0703	118.8944	Google Earth	China	Zhejiang			GPS coords. adjusted to place within Zhejiang Prov.	11-Aug-05	Shi, M. (Min)	none specified		Johnson, N. F. (Norman F.)	2012				http://hol.osu.edu/spmInfo.html?id=SCAU%202011000578	2013-07-17T11:03:55Z
urn:lsid:biosci.ohio-state.edu:osuc_occurrences:SCAU__2011000737	en	PreservedSpecimen	SCAU 2011000737	urn:lsid:biosci.ohio-state.edu:osuc_names:243848	Oxyscelio florus	female	adult	1	South China Agricultural University, Guangzhou, China (SCAU)	Insects	label transliteration: "Zhejiang, Qingliangfeng, 2005.08.12, Zhang Hongying"; [????? 2005.08.12 ???]	Mount Qingliangfeng, Zhejiang Prov., China	30.0703	118.8944	Google Earth	China	Zhejiang			GPS coords. adjusted to place within Zhejiang Prov.	12-Aug-05	Zhang, H.-Y. (Hong-Ying)	none specified		Johnson, N. F. (Norman F.)	2012				http://hol.osu.edu/spmInfo.html?id=SCAU%202011000737	2013-07-17T11:04:05Z
urn:lsid:biosci.ohio-state.edu:osuc_occurrences:SCAU__200907945	en	PreservedSpecimen	SCAU 200907945	urn:lsid:biosci.ohio-state.edu:osuc_names:243848	Oxyscelio florus	female	adult	1	South China Agricultural University, Guangzhou, China (SCAU)	Insects	label transliteration: "Guangdong, Che ba ling, 2008.07.23-28, Xu Zaifu et al."; [?????, 2008.07.23-28, ????]	Chebaling National Nature Reserve, Guangdong Prov., China	24.7167	114.2333	GPS	China	Guangdong				23 July 2008 - 28 July 2008	Xu, Z.-F. (Zai-Fu) et al.	none specified		Johnson, N. F. (Norman F.)	2012				http://hol.osu.edu/spmInfo.html?id=SCAU%20200907945	2013-07-17T11:03:21Z
urn:lsid:biosci.ohio-state.edu:osuc_occurrences:SCAU__200907966	en	PreservedSpecimen	SCAU 200907966	urn:lsid:biosci.ohio-state.edu:osuc_names:243848	Oxyscelio florus	female	adult	1	South China Agricultural University, Guangzhou, China (SCAU)	Insects	label transliteration: "Guangdong, Che ba ling, 2008.07.23-28, Xu Zaifu et al."; [?????, 2008.07.23-28, ????]	Chebaling National Nature Reserve, Guangdong Prov., China	24.7167	114.2333	GPS	China	Guangdong				23 July 2008 - 28 July 2008	Xu, Z.-F. (Zai-Fu) et al.	none specified		Johnson, N. F. (Norman F.)	2012				http://hol.osu.edu/spmInfo.html?id=SCAU%20200907966	2013-07-17T11:03:22Z
urn:lsid:biosci.ohio-state.edu:osuc_occurrences:SCAU__2010100360	en	PreservedSpecimen	SCAU 2010100360	urn:lsid:biosci.ohio-state.edu:osuc_names:243848	Oxyscelio florus	female	adult	1	South China Agricultural University, Guangzhou, China (SCAU)	Insects	label transliteration: "Guangdong, Nan ling, ..., Chen Huayan"; [????, 2010.08.08-17, ???]	Nanling National Nature Reserve, Guangdong Prov., China	24.9	113	GPS	China	Guangdong				8 August 2010 - 17 August 2010	Chen, H.-Y. (Hua-Yan)	none specified		Johnson, N. F. (Norman F.)	2012				http://hol.osu.edu/spmInfo.html?id=SCAU%202010100360	2013-07-17T11:03:26Z
urn:lsid:biosci.ohio-state.edu:osuc_occurrences:SCAU__2010100359	en	PreservedSpecimen	SCAU 2010100359	urn:lsid:biosci.ohio-state.edu:osuc_names:243848	Oxyscelio florus	female	adult	1	South China Agricultural University, Guangzhou, China (SCAU)	Insects	label transliteration: "Guangdong, Nan ling, ..., Chen Huayan"; [????, 2010.08.08-17, ???]	Nanling National Nature Reserve, Guangdong Prov., China	24.9	113	GPS	China	Guangdong				8 August 2010 - 17 August 2010	Chen, H.-Y. (Hua-Yan)	none specified		Johnson, N. F. (Norman F.)	2012				http://hol.osu.edu/spmInfo.html?id=SCAU%202010100359	2013-07-17T11:03:26Z
urn:lsid:biosci.ohio-state.edu:osuc_occurrences:SCAU__2010100355	en	PreservedSpecimen	SCAU 2010100355	urn:lsid:biosci.ohio-state.edu:osuc_names:243848	Oxyscelio florus	female	adult	1	South China Agricultural University, Guangzhou, China (SCAU)	Insects	label transliteration: "Guangdong, Nan ling, ..., Chen Huayan"; [????, 2010.08.08-17, ???]	Nanling National Nature Reserve, Guangdong Prov., China	24.9	113	GPS	China	Guangdong				8 August 2010 - 17 August 2010	Chen, H.-Y. (Hua-Yan)	none specified		Johnson, N. F. (Norman F.)	2012				http://hol.osu.edu/spmInfo.html?id=SCAU%202010100355	2013-07-17T11:03:25Z
urn:lsid:biosci.ohio-state.edu:osuc_occurrences:SCAU__TEMP	en	PreservedSpecimen	SCAU TEMP	urn:lsid:biosci.ohio-state.edu:osuc_names:243848	Oxyscelio florus	female	adult	1	South China Agricultural University, Guangzhou, China (SCAU)	Insects	label transliteration: "Guangdong, Nan ling,Nature Reserve ..., Chen Huayan"; [?????????, 2010.08.08-17, ???]	Nanling National Nature Reserve, Guangdong Prov., China	24.9	113	GPS	China	Guangdong				8 August 2010 - 17 August 2010	Chen, H.-Y. (Hua-Yan)	none specified		Johnson, N. F. (Norman F.)	2012				http://hol.osu.edu/spmInfo.html?id=SCAU%20TEMP	2013-07-17T11:04:06Z
urn:lsid:biosci.ohio-state.edu:osuc_occurrences:SCAU__2010100357	en	PreservedSpecimen	SCAU 2010100357	urn:lsid:biosci.ohio-state.edu:osuc_names:243848	Oxyscelio florus	female	adult	1	South China Agricultural University, Guangzhou, China (SCAU)	Insects	label transliteration: "Guangdong, Nan ling, ..., Chen Huayan"; [????, 2010.08.08-17, ???]	Nanling National Nature Reserve, Guangdong Prov., China	24.9	113	GPS	China	Guangdong				8 August 2010 - 17 August 2010	Chen, H.-Y. (Hua-Yan)	none specified		Johnson, N. F. (Norman F.)	2012				http://hol.osu.edu/spmInfo.html?id=SCAU%202010100357	2013-07-17T11:03:25Z
urn:lsid:biosci.ohio-state.edu:osuc_occurrences:SCAU__2010100168	en	PreservedSpecimen	SCAU 2010100168	urn:lsid:biosci.ohio-state.edu:osuc_names:243848	Oxyscelio florus	female	adult	1	South China Agricultural University, Guangzhou, China (SCAU)	Insects	label transliteration: "Hainan, Mangshan Nature Preserve, ..., Chen Huayan"; [?????????, 2010.VIII.13, ???]	Mangshan Nature Reserve, Hunan Prov., China	24.9333	112.8167	GPS	China	Hunan			GPS longitude minutes are incorrect (49 not 69)	13-Aug-10	Chen, H.-Y. (Hua-Yan)	none specified		Johnson, N. F. (Norman F.)	2012				http://hol.osu.edu/spmInfo.html?id=SCAU%202010100168	2013-07-17T11:03:24Z
urn:lsid:biosci.ohio-state.edu:osuc_occurrences:SCAU__2010100166	en	PreservedSpecimen	SCAU 2010100166	urn:lsid:biosci.ohio-state.edu:osuc_names:243848	Oxyscelio florus	female	adult	1	South China Agricultural University, Guangzhou, China (SCAU)	Insects	label transliteration: "Hainan, Mangshan Nature Preserve, ..., Chen Huayan"; [?????????, 2010.VIII.13, ???]	Mangshan Nature Reserve, Hunan Prov., China	24.9333	112.8167	GPS	China	Hunan			GPS longitude minutes are incorrect (49 not 69)	13-Aug-10	Chen, H.-Y. (Hua-Yan)	none specified		Johnson, N. F. (Norman F.)	2012				http://hol.osu.edu/spmInfo.html?id=SCAU%202010100166	2013-07-17T11:03:24Z
urn:lsid:biosci.ohio-state.edu:osuc_occurrences:SCAU__2010100157	en	PreservedSpecimen	SCAU 2010100157	urn:lsid:biosci.ohio-state.edu:osuc_names:243848	Oxyscelio florus	female	adult	1	South China Agricultural University, Guangzhou, China (SCAU)	Insects	label transliteration: "Hainan, Mangshan Nature Preserve, ..., Chen Huayan"; [?????????, 2010.VIII.13, ???]	Mangshan Nature Reserve, Hunan Prov., China	24.9333	112.8167	GPS	China	Hunan			GPS longitude minutes are incorrect (49 not 69)	13-Aug-10	Chen, H.-Y. (Hua-Yan)	none specified		Johnson, N. F. (Norman F.)	2012				http://hol.osu.edu/spmInfo.html?id=SCAU%202010100157	2013-07-17T11:03:23Z
urn:lsid:biosci.ohio-state.edu:osuc_occurrences:SCAU__2010100152	en	PreservedSpecimen	SCAU 2010100152	urn:lsid:biosci.ohio-state.edu:osuc_names:243848	Oxyscelio florus	female	adult	1	South China Agricultural University, Guangzhou, China (SCAU)	Insects	label transliteration: "Hainan, Mangshan Nature Preserve, ..., Chen Huayan"; [?????????, 2010.VIII.13, ???]	Mangshan Nature Reserve, Hunan Prov., China	24.9333	112.8167	GPS	China	Hunan			GPS longitude minutes are incorrect (49 not 69)	13-Aug-10	Chen, H.-Y. (Hua-Yan)	none specified		Johnson, N. F. (Norman F.)	2012				http://hol.osu.edu/spmInfo.html?id=SCAU%202010100152	2013-07-17T11:03:23Z
urn:lsid:biosci.ohio-state.edu:osuc_occurrences:SCAU__2011000081	en	PreservedSpecimen	SCAU 2011000081	urn:lsid:biosci.ohio-state.edu:osuc_names:243848	Oxyscelio florus	female	adult	1	South China Agricultural University, Guangzhou, China (SCAU)	Insects	label transliteration: "Zhejiang, Tian mu shan xian ren ding, ..., Chen Huayan"; [???????? 1200 m, 30°20.56'N 119°26.03'E, 2011.07.25-29, sweeping, ???]	Tianmu Shan National Nature Reserve, 30°20.56'N 119°26.03'E, 1200m, Mt. Xianrending, Zhejiang Prov., China	30.3427	119.4338	label	China	Zhejiang				25 July 2011 - 29 July 2011	Chen, H.-Y. (Hua-Yan)	sweeping		Johnson, N. F. (Norman F.)	2012				http://hol.osu.edu/spmInfo.html?id=SCAU%202011000081	2013-07-17T11:03:32Z
urn:lsid:biosci.ohio-state.edu:osuc_occurrences:SCAU__2011000071	en	PreservedSpecimen	SCAU 2011000071	urn:lsid:biosci.ohio-state.edu:osuc_names:243848	Oxyscelio florus	female	adult	1	South China Agricultural University, Guangzhou, China (SCAU)	Insects	label transliteration: "Zhejiang, Tian mu shan xian ren ding, ..., Chen Huayan"; [???????? 1200 m, 30°20.56'N 119°26.03'E, 2011.07.25-29, sweeping, ???]	Tianmu Shan National Nature Reserve, 30°20.56'N 119°26.03'E, 1200m, Mt. Xianrending, Zhejiang Prov., China	30.3427	119.4338	label	China	Zhejiang				25 July 2011 - 29 July 2011	Chen, H.-Y. (Hua-Yan)	sweeping		Johnson, N. F. (Norman F.)	2012				http://hol.osu.edu/spmInfo.html?id=SCAU%202011000071	2013-07-17T11:03:30Z
urn:lsid:biosci.ohio-state.edu:osuc_occurrences:SCAU__2011000052	en	PreservedSpecimen	SCAU 2011000052	urn:lsid:biosci.ohio-state.edu:osuc_names:243848	Oxyscelio florus	female	adult	1	South China Agricultural University, Guangzhou, China (SCAU)	Insects	label transliteration: "Zhejiang, Tian mu shan xian ren ding, ..., Jin Chengyuan"; [???????? 1200 m, 30°20.56'N 119°26.03'E, 2011.07.25-29, sweeping, ???]	Tianmu Shan National Nature Reserve, 30°20.56'N 119°26.03'E, 1200m, Mt. Xianrending, Zhejiang Prov., China	30.3427	119.4338	label	China	Zhejiang				25 July 2011 - 29 July 2011	Jin, C.-Y. (Cheng-Yuan)	sweeping		Johnson, N. F. (Norman F.)	2012				http://hol.osu.edu/spmInfo.html?id=SCAU%202011000052	2013-07-17T11:03:29Z
urn:lsid:biosci.ohio-state.edu:osuc_occurrences:SCAU__2011000474	en	PreservedSpecimen	SCAU 2011000474	urn:lsid:biosci.ohio-state.edu:osuc_names:275482	Oxyscelio granorum	male	adult	1	South China Agricultural University, Guangzhou, China (SCAU)	Insects	label transliteration: "Shaanxi, Liping Forest Park, ..., Shi Min"; [????????, 2004.07.22, ??]	Liping National Forest Park, Shaanxi Prov., China	32.8428	106.6047	Google Earth	China	Shaanxi			derived from https://plus.google.com/109967535777522360617/about?gl=us&hl=en	22-Jul-04	Shi, M. (Min)	none specified		Johnson, N. F. (Norman F.)	2012				http://hol.osu.edu/spmInfo.html?id=SCAU%202011000474	2013-07-17T11:03:54Z
urn:lsid:biosci.ohio-state.edu:osuc_occurrences:SCAU__2011000078	en	PreservedSpecimen	SCAU 2011000078	urn:lsid:biosci.ohio-state.edu:osuc_names:275482	Oxyscelio granorum	female	adult	1	South China Agricultural University, Guangzhou, China (SCAU)	Insects	label transliteration: "Zhejiang, Tian mu shan xian ren ding, ..., Chen Huayan"; [???????? 1200 m, 30°20.56'N 119°26.03'E, 2011.07.25-29, sweeping, ???]	Tianmu Shan National Nature Reserve, 30°20.56'N 119°26.03'E, 1200m, Mt. Xianrending, Zhejiang Prov., China	30.3427	119.4338	label	China	Zhejiang				25 July 2011 - 29 July 2011	Chen, H.-Y. (Hua-Yan)	sweeping		Johnson, N. F. (Norman F.)	2012				http://hol.osu.edu/spmInfo.html?id=SCAU%202011000078	2013-07-17T11:03:32Z
urn:lsid:biosci.ohio-state.edu:osuc_occurrences:SCAU__200905895	en	PreservedSpecimen	SCAU 200905895	urn:lsid:biosci.ohio-state.edu:osuc_names:275481	Oxyscelio intermedietas	male	adult	1	South China Agricultural University, Guangzhou, China (SCAU)	Insects	label transliteration: "Guangdong, Nan ling, 2004.07.09-18, Ma Juanjuan"; [????, 2004.07.09-18, ???]	Nanling National Nature Reserve, Guangdong Prov., China	24.9	113	GPS	China	Guangdong				9 July 2004 - 18 July 2004	Ma, J.-J. (Juan-Juan)	none specified		Johnson, N. F. (Norman F.)	2012				http://hol.osu.edu/spmInfo.html?id=SCAU%20200905895	2013-07-17T11:03:17Z
urn:lsid:biosci.ohio-state.edu:osuc_occurrences:SCAU__2011000605	en	PreservedSpecimen	SCAU 2011000605	urn:lsid:biosci.ohio-state.edu:osuc_names:275481	Oxyscelio intermedietas	female	adult	1	South China Agricultural University, Guangzhou, China (SCAU)	Insects	label transliteration: "Shaanxi, Ziboshan, ..., Shi Min"; [?????, 1632m, 2004.08.03, ??]	Zibaishan National Forest Park, 1632m, Shaanxi Prov., China	33.7089	106.7525	Google Earth	China	Shaanxi				3-Aug-04	Shi, M. (Min)	none specified		Johnson, N. F. (Norman F.)	2012				http://hol.osu.edu/spmInfo.html?id=SCAU%202011000605	2013-07-17T11:03:57Z
urn:lsid:biosci.ohio-state.edu:osuc_occurrences:SCAU__2011000603	en	PreservedSpecimen	SCAU 2011000603	urn:lsid:biosci.ohio-state.edu:osuc_names:275481	Oxyscelio intermedietas	male	adult	1	South China Agricultural University, Guangzhou, China (SCAU)	Insects	label transliteration: "Shaanxi, Ziboshan, ..., Shi Min"; [?????, 1632m, 2004.08.03, ??]	Zibaishan National Forest Park, 1632m, Shaanxi Prov., China	33.7089	106.7525	Google Earth	China	Shaanxi				3-Aug-04	Shi, M. (Min)	none specified		Johnson, N. F. (Norman F.)	2012				http://hol.osu.edu/spmInfo.html?id=SCAU%202011000603	2013-07-17T11:03:57Z
urn:lsid:biosci.ohio-state.edu:osuc_occurrences:SCAU__2011000647	en	PreservedSpecimen	SCAU 2011000647	urn:lsid:biosci.ohio-state.edu:osuc_names:275481	Oxyscelio intermedietas	male	adult	1	South China Agricultural University, Guangzhou, China (SCAU)	Insects	label transliteration: "Zhejiang, Gu tian shan, ..., Shi Min"; [?????, 2005.07.03, ??]	Gutian Mountain National Nature Reserve, Zhejiang Prov, China	29.2636	118.1339	GEOnet	China	Zhejiang				3-Jul-05	Shi, M. (Min)	none specified		Johnson, N. F. (Norman F.)	2012				http://hol.osu.edu/spmInfo.html?id=SCAU%202011000647	2013-07-17T11:04:02Z
urn:lsid:biosci.ohio-state.edu:osuc_occurrences:SCAU__2011000381	en	PreservedSpecimen	SCAU 2011000381	urn:lsid:biosci.ohio-state.edu:osuc_names:275481	Oxyscelio intermedietas	male	adult	1	South China Agricultural University, Guangzhou, China (SCAU)	Insects	label transliteration: "Hebei, Xiao wu tai shan, ..., Liu Jingxian"; [??????, 2005.08.23, ???]	Xiaowutai Mountain National Natural Reserve, Hebei Prov., China	39.8697	115.0653	Google Earth	China	Hebei			derived from http://www.xiaowutai.cn/_d272489469.htm	23-Aug-05	Liu, J.-X. (Jing-Xian)	none specified		Johnson, N. F. (Norman F.)	2012				http://hol.osu.edu/spmInfo.html?id=SCAU%202011000381	2013-07-17T11:03:49Z
urn:lsid:biosci.ohio-state.edu:osuc_occurrences:SCAU__2011000382	en	PreservedSpecimen	SCAU 2011000382	urn:lsid:biosci.ohio-state.edu:osuc_names:275481	Oxyscelio intermedietas	male	adult	1	South China Agricultural University, Guangzhou, China (SCAU)	Insects	label transliteration: "Hebei, Xiao wu tai shan, ..., Liu Jingxian"; [??????, 2005.08.23, ???]	Xiaowutai Mountain National Natural Reserve, Hebei Prov., China	39.8697	115.0653	Google Earth	China	Hebei			derived from http://www.xiaowutai.cn/_d272489469.htm	23-Aug-05	Liu, J.-X. (Jing-Xian)	none specified		Johnson, N. F. (Norman F.)	2012				http://hol.osu.edu/spmInfo.html?id=SCAU%202011000382	2013-07-17T11:03:49Z
urn:lsid:biosci.ohio-state.edu:osuc_occurrences:SCAU__200906114	en	PreservedSpecimen	SCAU 200906114	urn:lsid:biosci.ohio-state.edu:osuc_names:275481	Oxyscelio intermedietas	male	adult	1	South China Agricultural University, Guangzhou, China (SCAU)	Insects	label transliteration: "Hainan, Bawangling, ..., Liu Jingxian et al."; [?????, 2006.07.07-11, ????]	Bawangling National Nature Reserve, Hainan Prov., China	19.1167	109.05	GPS	China	Hainan				7 July 2006 - 11 July 2006	Liu, J.-X. (Jing-Xian) et al.	none specified		Johnson, N. F. (Norman F.)	2012				http://hol.osu.edu/spmInfo.html?id=SCAU%20200906114	2013-07-17T11:03:18Z
urn:lsid:biosci.ohio-state.edu:osuc_occurrences:SCAU__200706682	en	PreservedSpecimen	SCAU 200706682	urn:lsid:biosci.ohio-state.edu:osuc_names:275481	Oxyscelio intermedietas	female	adult	1	South China Agricultural University, Guangzhou, China (SCAU)	Insects	label transliteration: "Hainan, Diao luo shan,2007.5.28-30, Liu Jingxian"; [????? 2007.5.28-30????]	Mount Diaoluo, Hainan Prov., China	18.65	109.8833	GPS	China	Hainan				28 May 2007 - 30 May 2007	Liu, J.-X. (Jing-Xian)	none specified		Johnson, N. F. (Norman F.)	2012				http://hol.osu.edu/spmInfo.html?id=SCAU%20200706682	2013-07-17T11:03:15Z
urn:lsid:biosci.ohio-state.edu:osuc_occurrences:SCAU__200706657	en	PreservedSpecimen	SCAU 200706657	urn:lsid:biosci.ohio-state.edu:osuc_names:275481	Oxyscelio intermedietas	female	adult	1	South China Agricultural University, Guangzhou, China (SCAU)	Insects	label transliteration: "Hainan, Diao luo shan,2007.5.28-30, Liu Jingxian"; [????? 2007.5.28-30????]	Mount Diaoluo, Hainan Prov., China	18.65	109.8833	GPS	China	Hainan				28 May 2007 - 30 May 2007	Liu, J.-X. (Jing-Xian)	none specified		Johnson, N. F. (Norman F.)	2012				http://hol.osu.edu/spmInfo.html?id=SCAU%20200706657	2013-07-17T11:03:15Z
urn:lsid:biosci.ohio-state.edu:osuc_occurrences:SCAU__2011000719	en	PreservedSpecimen	SCAU 2011000719	urn:lsid:biosci.ohio-state.edu:osuc_names:275481	Oxyscelio intermedietas	female	adult	1	South China Agricultural University, Guangzhou, China (SCAU)	Insects	label transliteration: "Zhejiang, Feng yang shan, ..., Liu Jingxian"; [?????, 1000m, 2008.07.30, ???]	Mount Fengyang, Zhejiang Prov., China	27.9333	119.2	GPS	China	Zhejiang				30-Jul-08	Fan, W.-Q. (Wu-Qing)	none specified		Johnson, N. F. (Norman F.)	2012				http://hol.osu.edu/spmInfo.html?id=SCAU%202011000719	2013-07-17T11:04:04Z
urn:lsid:biosci.ohio-state.edu:osuc_occurrences:SCAU__2011000253	en	PreservedSpecimen	SCAU 2011000253	urn:lsid:biosci.ohio-state.edu:osuc_names:275481	Oxyscelio intermedietas	female	adult	1	South China Agricultural University, Guangzhou, China (SCAU)	Insects	label transliteration: "Hainan, Yinggeshan, ..., Chen Huayan"; [?????, 2008.11.16, ???]	Mount Yinggeling, Hainan Prov., China	18.8167	109.1833	GPS	China	Hainan				16-Nov-08	Chen, H.-Y. (Hua-Yan)	none specified		Johnson, N. F. (Norman F.)	2012				http://hol.osu.edu/spmInfo.html?id=SCAU%202011000253	2013-07-17T11:03:47Z
urn:lsid:biosci.ohio-state.edu:osuc_occurrences:SCAU__2011000255	en	PreservedSpecimen	SCAU 2011000255	urn:lsid:biosci.ohio-state.edu:osuc_names:275481	Oxyscelio intermedietas	female	adult	1	South China Agricultural University, Guangzhou, China (SCAU)	Insects	label transliteration: "Hainan, Yinggeshan, ..., Chen Huayan"; [?????, 2008.11.16, ???]	Mount Yinggeling, Hainan Prov., China	18.8167	109.1833	GPS	China	Hainan				16-Nov-08	Chen, H.-Y. (Hua-Yan)	none specified		Johnson, N. F. (Norman F.)	2012				http://hol.osu.edu/spmInfo.html?id=SCAU%202011000255	2013-07-17T11:03:47Z
urn:lsid:biosci.ohio-state.edu:osuc_occurrences:SCAU__2011000039	en	PreservedSpecimen	SCAU 2011000039	urn:lsid:biosci.ohio-state.edu:osuc_names:275481	Oxyscelio intermedietas	female	adult	1	South China Agricultural University, Guangzhou, China (SCAU)	Insects	label transliteration: "Hainan, Bawangling, ..., Wang Manman"; [?????, 2008.11.26, ???]	Bawangling National Nature Reserve, Hainan Prov., China	19.1167	109.05	GPS	China	Hainan				26-Nov-08	Wang, M.-M. (Man-Man)	none specified		Johnson, N. F. (Norman F.)	2012				http://hol.osu.edu/spmInfo.html?id=SCAU%202011000039	2013-07-17T11:03:28Z
urn:lsid:biosci.ohio-state.edu:osuc_occurrences:SCAU__2011000040	en	PreservedSpecimen	SCAU 2011000040	urn:lsid:biosci.ohio-state.edu:osuc_names:275481	Oxyscelio intermedietas	female	adult	1	South China Agricultural University, Guangzhou, China (SCAU)	Insects	label transliteration: "Hainan, Bawangling, ..., Wang Manman"; [?????, 2008.11.26, ???]	Bawangling National Nature Reserve, Hainan Prov., China	19.1167	109.05	GPS	China	Hainan				26-Nov-08	Wang, M.-M. (Man-Man)	none specified		Johnson, N. F. (Norman F.)	2012				http://hol.osu.edu/spmInfo.html?id=SCAU%202011000040	2013-07-17T11:03:28Z
urn:lsid:biosci.ohio-state.edu:osuc_occurrences:SCAU__200906479	en	PreservedSpecimen	SCAU 200906479	urn:lsid:biosci.ohio-state.edu:osuc_names:275481	Oxyscelio intermedietas	male	adult	1	South China Agricultural University, Guangzhou, China (SCAU)	Insects	label transliteration: "Yunnan, Ying jiang tong bi guan, 2009.05.16, Wang Manman "; [???????, 2009.05.16, ???]	Tongbiguan Pass, Yingjiang Co., Dehong Dai and Jingpo Auto. Pref., Yunnan Prov., China	24.25	97.8167	GPS	China	Yunnan	Dehong Dai and Jingpo			16-May-09	Wang, M.-M. (Man-Man)	none specified		Johnson, N. F. (Norman F.)	2012				http://hol.osu.edu/spmInfo.html?id=SCAU%20200906479	2013-07-17T11:03:20Z
urn:lsid:biosci.ohio-state.edu:osuc_occurrences:SCAU__200906461	en	PreservedSpecimen	SCAU 200906461	urn:lsid:biosci.ohio-state.edu:osuc_names:275481	Oxyscelio intermedietas	female	adult	1	South China Agricultural University, Guangzhou, China (SCAU)	Insects	label transliteration: "Yunnan, Ying jiang tong bi guan, 2009.05.16, Wang Manman "; [???????, 2009.05.16, ???]	Tongbiguan Pass, Yingjiang Co., Dehong Dai and Jingpo Auto. Pref., Yunnan Prov., China	24.25	97.8167	GPS	China	Yunnan	Dehong Dai and Jingpo			16-May-09	Wang, M.-M. (Man-Man)	none specified		Johnson, N. F. (Norman F.)	2012				http://hol.osu.edu/spmInfo.html?id=SCAU%20200906461	2013-07-17T11:03:19Z
urn:lsid:biosci.ohio-state.edu:osuc_occurrences:SCAU__2011000115	en	PreservedSpecimen	SCAU 2011000115	urn:lsid:biosci.ohio-state.edu:osuc_names:275481	Oxyscelio intermedietas	female	adult	1	South China Agricultural University, Guangzhou, China (SCAU)	Insects	label transliteration: "Zhejiang, Tian mu shan xian ren ding, ..., Chen Huayan"; [???????? 1200 m, 30°20.56'N 119°26.03'E, 2011.07.25-29, YPT, ???]	Tianmu Shan National Nature Reserve, 30°20.56'N 119°26.03'E, 1200m, Mt. Xianrending, Zhejiang Prov., China	30.3427	119.4338	label	China	Zhejiang				25 July 2011 - 29 July 2011	Chen, H.-Y. (Hua-Yan)	yellow pan trap		Johnson, N. F. (Norman F.)	2012				http://hol.osu.edu/spmInfo.html?id=SCAU%202011000115	2013-07-17T11:03:41Z
urn:lsid:biosci.ohio-state.edu:osuc_occurrences:SCAU__2011000112	en	PreservedSpecimen	SCAU 2011000112	urn:lsid:biosci.ohio-state.edu:osuc_names:275481	Oxyscelio intermedietas	female	adult	1	South China Agricultural University, Guangzhou, China (SCAU)	Insects	label transliteration: "Zhejiang, Tian mu shan xian ren ding, ..., Chen Huayan"; [???????? 1200 m, 30°20.56'N 119°26.03'E, 2011.07.25-29, YPT, ???]	Tianmu Shan National Nature Reserve, 30°20.56'N 119°26.03'E, 1200m, Mt. Xianrending, Zhejiang Prov., China	30.3427	119.4338	label	China	Zhejiang				25 July 2011 - 29 July 2011	Chen, H.-Y. (Hua-Yan)	yellow pan trap		Johnson, N. F. (Norman F.)	2012				http://hol.osu.edu/spmInfo.html?id=SCAU%202011000112	2013-07-17T11:03:41Z
urn:lsid:biosci.ohio-state.edu:osuc_occurrences:SCAU__2011000111	en	PreservedSpecimen	SCAU 2011000111	urn:lsid:biosci.ohio-state.edu:osuc_names:275481	Oxyscelio intermedietas	female	adult	1	South China Agricultural University, Guangzhou, China (SCAU)	Insects	label transliteration: "Zhejiang, Tian mu shan xian ren ding, ..., Chen Huayan"; [???????? 1200 m, 30°20.56'N 119°26.03'E, 2011.07.25-29, YPT, ???]	Tianmu Shan National Nature Reserve, 30°20.56'N 119°26.03'E, 1200m, Mt. Xianrending, Zhejiang Prov., China	30.3427	119.4338	label	China	Zhejiang				25 July 2011 - 29 July 2011	Chen, H.-Y. (Hua-Yan)	yellow pan trap		Johnson, N. F. (Norman F.)	2012				http://hol.osu.edu/spmInfo.html?id=SCAU%202011000111	2013-07-17T11:03:40Z
urn:lsid:biosci.ohio-state.edu:osuc_occurrences:SCAU__2011000117	en	PreservedSpecimen	SCAU 2011000117	urn:lsid:biosci.ohio-state.edu:osuc_names:275481	Oxyscelio intermedietas	female	adult	1	South China Agricultural University, Guangzhou, China (SCAU)	Insects	label transliteration: "Zhejiang, Tian mu shan xian ren ding, ..., Chen Huayan"; [???????? 1200 m, 30°20.56'N 119°26.03'E, 2011.07.25-29, YPT, ???]	Tianmu Shan National Nature Reserve, 30°20.56'N 119°26.03'E, 1200m, Mt. Xianrending, Zhejiang Prov., China	30.3427	119.4338	label	China	Zhejiang				25 July 2011 - 29 July 2011	Chen, H.-Y. (Hua-Yan)	yellow pan trap		Johnson, N. F. (Norman F.)	2012				http://hol.osu.edu/spmInfo.html?id=SCAU%202011000117	2013-07-17T11:03:42Z
urn:lsid:biosci.ohio-state.edu:osuc_occurrences:SCAU__2011000116	en	PreservedSpecimen	SCAU 2011000116	urn:lsid:biosci.ohio-state.edu:osuc_names:275481	Oxyscelio intermedietas	female	adult	1	South China Agricultural University, Guangzhou, China (SCAU)	Insects	label transliteration: "Zhejiang, Tian mu shan xian ren ding, ..., Chen Huayan"; [???????? 1200 m, 30°20.56'N 119°26.03'E, 2011.07.25-29, YPT, ???]	Tianmu Shan National Nature Reserve, 30°20.56'N 119°26.03'E, 1200m, Mt. Xianrending, Zhejiang Prov., China	30.3427	119.4338	label	China	Zhejiang				25 July 2011 - 29 July 2011	Chen, H.-Y. (Hua-Yan)	yellow pan trap		Johnson, N. F. (Norman F.)	2012				http://hol.osu.edu/spmInfo.html?id=SCAU%202011000116	2013-07-17T11:03:41Z
urn:lsid:biosci.ohio-state.edu:osuc_occurrences:SCAU__200906128	en	PreservedSpecimen	SCAU 200906128	urn:lsid:biosci.ohio-state.edu:osuc_names:275571	Oxyscelio jugi	female	adult	1	South China Agricultural University, Guangzhou, China (SCAU)	Insects	label transliteration: "Hainan, Bawangling, ..., Liu Jingxian et al."; [?????, 2006.07.07-11, ????]	Bawangling National Nature Reserve, Hainan Prov., China	19.1167	109.05	GPS	China	Hainan				7 July 2006 - 11 July 2006	Liu, J.-X. (Jing-Xian) et al.	none specified		Johnson, N. F. (Norman F.)	2012				http://hol.osu.edu/spmInfo.html?id=SCAU%20200906128	2013-07-17T11:03:18Z
urn:lsid:biosci.ohio-state.edu:osuc_occurrences:SCAU__200906473	en	PreservedSpecimen	SCAU 200906473	urn:lsid:biosci.ohio-state.edu:osuc_names:275571	Oxyscelio jugi	male	adult	1	South China Agricultural University, Guangzhou, China (SCAU)	Insects	label transliteration: "Yunnan, Ying jiang tong bi guan, 2009.05.16, Wang Manman "; [???????, 2009.05.16, ???]	Tongbiguan Pass, Yingjiang Co., Dehong Dai and Jingpo Auto. Pref., Yunnan Prov., China	24.25	97.8167	GPS	China	Yunnan	Dehong Dai and Jingpo			16-May-09	Wang, M.-M. (Man-Man)	none specified		Johnson, N. F. (Norman F.)	2012				http://hol.osu.edu/spmInfo.html?id=SCAU%20200906473	2013-07-17T11:03:19Z
urn:lsid:biosci.ohio-state.edu:osuc_occurrences:SCAU__200906477	en	PreservedSpecimen	SCAU 200906477	urn:lsid:biosci.ohio-state.edu:osuc_names:275571	Oxyscelio jugi	male	adult	1	South China Agricultural University, Guangzhou, China (SCAU)	Insects	label transliteration: "Yunnan, Ying jiang tong bi guan, 2009.05.16, Wang Manman "; [???????, 2009.05.16, ???]	Tongbiguan Pass, Yingjiang Co., Dehong Dai and Jingpo Auto. Pref., Yunnan Prov., China	24.25	97.8167	GPS	China	Yunnan	Dehong Dai and Jingpo			16-May-09	Wang, M.-M. (Man-Man)	none specified		Johnson, N. F. (Norman F.)	2012				http://hol.osu.edu/spmInfo.html?id=SCAU%20200906477	2013-07-17T11:03:20Z
urn:lsid:biosci.ohio-state.edu:osuc_occurrences:SCAU__200905882	en	PreservedSpecimen	SCAU 200905882	urn:lsid:biosci.ohio-state.edu:osuc_names:305703	Oxyscelio kramatos	female	adult	1	South China Agricultural University, Guangzhou, China (SCAU)	Insects	label transliteration: "Guangdong, Nan ling, 2004.07.09-18, Ma Juanjuan"; [???? 2004.07.09-18, ???]	Nanling National Nature Reserve, Guangdong Prov., China	24.9	113	GPS	China	Guangdong				9 July 2004 - 18 July 2004	Ma, J.-J. (Juan-Juan)	none specified		Johnson, N. F. (Norman F.)	2012				http://hol.osu.edu/spmInfo.html?id=SCAU%20200905882	2013-07-17T11:03:17Z
urn:lsid:biosci.ohio-state.edu:osuc_occurrences:SCAU__2011000514	en	PreservedSpecimen	SCAU 2011000514	urn:lsid:biosci.ohio-state.edu:osuc_names:305703	Oxyscelio kramatos	female	adult	1	South China Agricultural University, Guangzhou, China (SCAU)	Insects	label transliteration: "Zhejiang, Qingliangfeng, 2005.08.10, Zhang Hongying"; [????? 2005.08.10 ???]	Mount Qingliangfeng, Zhejiang Prov., China	30.0703	118.8944	Google Earth	China	Zhejiang			GPS coords. adjusted to place within Zhejiang Prov.	10-Aug-05	Zhang, H.-Y. (Hong-Ying)	none specified		Johnson, N. F. (Norman F.)	2012				http://hol.osu.edu/spmInfo.html?id=SCAU%202011000514	2013-07-17T11:03:55Z
urn:lsid:biosci.ohio-state.edu:osuc_occurrences:SCAU__2011000732	en	PreservedSpecimen	SCAU 2011000732	urn:lsid:biosci.ohio-state.edu:osuc_names:305703	Oxyscelio kramatos	female	adult	1	South China Agricultural University, Guangzhou, China (SCAU)	Insects	label transliteration: "Zhejiang, Qingliangfeng, 2005.08.10, Shi Min"; [????? 2005.08.10 ??]	Mount Qingliangfeng, Zhejiang Prov., China	30.0703	118.8944	Google Earth	China	Zhejiang			GPS coords. adjusted to place within Zhejiang Prov.	10-Aug-05	Shi, M. (Min)	none specified		Johnson, N. F. (Norman F.)	2012				http://hol.osu.edu/spmInfo.html?id=SCAU%202011000732	2013-07-17T11:04:04Z
urn:lsid:biosci.ohio-state.edu:osuc_occurrences:SCAU__200603485	en	PreservedSpecimen	SCAU 200603485	urn:lsid:biosci.ohio-state.edu:osuc_names:305703	Oxyscelio kramatos	female	adult	1	South China Agricultural University, Guangzhou, China (SCAU)	Insects	label transliteration: "Zhejiang, Lin an qing liang Feng, ..., Zhang Hongying"; [???????, 2005.8.12, ???]	Mount Qingliangfeng, Lin'an City, Hangzhou City, Zhejiang Prov., China	30.0703	118.8944	Google Earth	China	Zhejiang	Hangzhou		GPS coords. adjusted to place within Lin'an City	12-Aug-05	Zhang, H.-Y. (Hong-Ying)	none specified		Johnson, N. F. (Norman F.)	2012				http://hol.osu.edu/spmInfo.html?id=SCAU%20200603485	2013-07-17T11:03:10Z
urn:lsid:biosci.ohio-state.edu:osuc_occurrences:SCAU__2011000721	en	PreservedSpecimen	SCAU 2011000721	urn:lsid:biosci.ohio-state.edu:osuc_names:305703	Oxyscelio kramatos	female	adult	1	South China Agricultural University, Guangzhou, China (SCAU)	Insects	label transliteration: "Zhejiang, Feng yang shan, ..., Liu Jingxian"; [?????, 1000m, 2008.07.30, ???]	Mount Fengyang, Zhejiang Prov., China	27.9333	119.2	GPS	China	Zhejiang				30-Jul-08	Fan, W.-Q. (Wu-Qing)	none specified		Johnson, N. F. (Norman F.)	2012				http://hol.osu.edu/spmInfo.html?id=SCAU%202011000721	2013-07-17T11:04:04Z
urn:lsid:biosci.ohio-state.edu:osuc_occurrences:SCAU__2011000761	en	PreservedSpecimen	SCAU 2011000761	urn:lsid:biosci.ohio-state.edu:osuc_names:305703	Oxyscelio kramatos	female	adult	1	South China Agricultural University, Guangzhou, China (SCAU)	Insects	label transliteration: "Zhejiang, Feng yang shan, ..., Liu Jingxian"; [?????, 1000m, 2008.07.30, ???]	Mount Fengyang, Zhejiang Prov., China	27.9333	119.2	GPS	China	Zhejiang				30-Jul-08	Fan, W.-Q. (Wu-Qing)	none specified		Johnson, N. F. (Norman F.)	2012				http://hol.osu.edu/spmInfo.html?id=SCAU%202011000761	2013-07-17T11:04:05Z
urn:lsid:biosci.ohio-state.edu:osuc_occurrences:SCAU__2011000263	en	PreservedSpecimen	SCAU 2011000263	urn:lsid:biosci.ohio-state.edu:osuc_names:305703	Oxyscelio kramatos	female	adult	1	South China Agricultural University, Guangzhou, China (SCAU)	Insects	label transliteration: "Taiwan, Gaoxiong, Shou shan, Tang Pu"; [??????, 1200m, 22°65'N 120°27'E, 2011.05.29, sweeping, ??]	Shoushan National Nature Park, 22.65°N 120.27°E, 120m, Kaohsiung Spec. Muni., Taiwan	22.65	120.27	label	Taiwan	Kaohsiung				29-May-11	Tang, P. (Pu)	sweeping		Johnson, N. F. (Norman F.)	2012				http://hol.osu.edu/spmInfo.html?id=SCAU%202011000263	2013-07-17T11:03:47Z
urn:lsid:biosci.ohio-state.edu:osuc_occurrences:SCAU__2011000158	en	PreservedSpecimen	SCAU 2011000158	urn:lsid:biosci.ohio-state.edu:osuc_names:305703	Oxyscelio kramatos	female	adult	1	South China Agricultural University, Guangzhou, China (SCAU)	Insects	label transliteration: "Guangxi, Long shan Nature Preserve, ..., Xu Zaifu et al."; [????????? 370 m, 23°24.727'N 108°31.918'E, 2011.07.01-02, YPT, ????]	Longshan Nature Reserve, 23°24.727'N 108°31.918'E, 370m, Guangxi Zhuang Auto. Reg., China	23.4121	108.532	label	China	Guangxi Zhuang				1 July 2011 - 2 July 2011	Xu, Z.-F. (Zai-Fu) et al.	yellow pan trap		Johnson, N. F. (Norman F.)	2012				http://hol.osu.edu/spmInfo.html?id=SCAU%202011000158	2013-07-17T11:03:46Z
urn:lsid:biosci.ohio-state.edu:osuc_occurrences:SCAU__2011000084	en	PreservedSpecimen	SCAU 2011000084	urn:lsid:biosci.ohio-state.edu:osuc_names:305703	Oxyscelio kramatos	male	adult	1	South China Agricultural University, Guangzhou, China (SCAU)	Insects	label transliteration: "Zhejiang, Tian mu shan xian ren ding, ..., Chen Huayan"; [???????? 1200 m, 30°20.56'N 119°26.03'E, 2011.07.25-29, sweeping, ???]	Tianmu Shan National Nature Reserve, 30°20.56'N 119°26.03'E, 1200m, Mt. Xianrending, Zhejiang Prov., China	30.3427	119.4338	label	China	Zhejiang				25 July 2011 - 29 July 2011	Chen, H.-Y. (Hua-Yan)	sweeping		Johnson, N. F. (Norman F.)	2012				http://hol.osu.edu/spmInfo.html?id=SCAU%202011000084	2013-07-17T11:03:33Z
urn:lsid:biosci.ohio-state.edu:osuc_occurrences:SCAU__2011000077	en	PreservedSpecimen	SCAU 2011000077	urn:lsid:biosci.ohio-state.edu:osuc_names:305703	Oxyscelio kramatos	female	adult	1	South China Agricultural University, Guangzhou, China (SCAU)	Insects	label transliteration: "Zhejiang, Tian mu shan xian ren ding, ..., Chen Huayan"; [???????? 1200 m, 30°20.56'N 119°26.03'E, 2011.07.25-29, sweeping, ???]	Tianmu Shan National Nature Reserve, 30°20.56'N 119°26.03'E, 1200m, Mt. Xianrending, Zhejiang Prov., China	30.3427	119.4338	label	China	Zhejiang				25 July 2011 - 29 July 2011	Chen, H.-Y. (Hua-Yan)	sweeping		Johnson, N. F. (Norman F.)	2012				http://hol.osu.edu/spmInfo.html?id=SCAU%202011000077	2013-07-17T11:03:31Z
urn:lsid:biosci.ohio-state.edu:osuc_occurrences:SCAU__2011000075	en	PreservedSpecimen	SCAU 2011000075	urn:lsid:biosci.ohio-state.edu:osuc_names:305703	Oxyscelio kramatos	female	adult	1	South China Agricultural University, Guangzhou, China (SCAU)	Insects	label transliteration: "Zhejiang, Tian mu shan xian ren ding, ..., Chen Huayan"; [???????? 1200 m, 30°20.56'N 119°26.03'E, 2011.07.25-29, sweeping, ???]	Tianmu Shan National Nature Reserve, 30°20.56'N 119°26.03'E, 1200m, Mt. Xianrending, Zhejiang Prov., China	30.3427	119.4338	label	China	Zhejiang				25 July 2011 - 29 July 2011	Chen, H.-Y. (Hua-Yan)	sweeping		Johnson, N. F. (Norman F.)	2012				http://hol.osu.edu/spmInfo.html?id=SCAU%202011000075	2013-07-17T11:03:31Z
urn:lsid:biosci.ohio-state.edu:osuc_occurrences:SCAU__2011000074	en	PreservedSpecimen	SCAU 2011000074	urn:lsid:biosci.ohio-state.edu:osuc_names:305703	Oxyscelio kramatos	female	adult	1	South China Agricultural University, Guangzhou, China (SCAU)	Insects	label transliteration: "Zhejiang, Tian mu shan xian ren ding, ..., Chen Huayan"; [???????? 1200 m, 30°20.56'N 119°26.03'E, 2011.07.25-29, sweeping, ???]	Tianmu Shan National Nature Reserve, 30°20.56'N 119°26.03'E, 1200m, Mt. Xianrending, Zhejiang Prov., China	30.3427	119.4338	label	China	Zhejiang				25 July 2011 - 29 July 2011	Chen, H.-Y. (Hua-Yan)	sweeping		Johnson, N. F. (Norman F.)	2012				http://hol.osu.edu/spmInfo.html?id=SCAU%202011000074	2013-07-17T11:03:31Z
urn:lsid:biosci.ohio-state.edu:osuc_occurrences:SCAU__2011000094	en	PreservedSpecimen	SCAU 2011000094	urn:lsid:biosci.ohio-state.edu:osuc_names:305703	Oxyscelio kramatos	female	adult	1	South China Agricultural University, Guangzhou, China (SCAU)	Insects	label transliteration: "Zhejiang, Tian mu shan xian ren ding, ..., Chen Huayan"; [???????? 1200 m, 30°20.56'N 119°26.03'E, 2011.07.25-29, sweeping, ???]	Tianmu Shan National Nature Reserve, 30°20.56'N 119°26.03'E, 1200m, Mt. Xianrending, Zhejiang Prov., China	30.3427	119.4338	label	China	Zhejiang				25 July 2011 - 29 July 2011	Chen, H.-Y. (Hua-Yan)	sweeping		Johnson, N. F. (Norman F.)	2012				http://hol.osu.edu/spmInfo.html?id=SCAU%202011000094	2013-07-17T11:03:37Z
urn:lsid:biosci.ohio-state.edu:osuc_occurrences:SCAU__2011000091	en	PreservedSpecimen	SCAU 2011000091	urn:lsid:biosci.ohio-state.edu:osuc_names:305703	Oxyscelio kramatos	female	adult	1	South China Agricultural University, Guangzhou, China (SCAU)	Insects	label transliteration: "Zhejiang, Tian mu shan xian ren ding, ..., Chen Huayan"; [???????? 1200 m, 30°20.56'N 119°26.03'E, 2011.07.25-29, sweeping, ???]	Tianmu Shan National Nature Reserve, 30°20.56'N 119°26.03'E, 1200m, Mt. Xianrending, Zhejiang Prov., China	30.3427	119.4338	label	China	Zhejiang				25 July 2011 - 29 July 2011	Chen, H.-Y. (Hua-Yan)	sweeping		Johnson, N. F. (Norman F.)	2012				http://hol.osu.edu/spmInfo.html?id=SCAU%202011000091	2013-07-17T11:03:35Z
urn:lsid:biosci.ohio-state.edu:osuc_occurrences:SCAU__2011000070	en	PreservedSpecimen	SCAU 2011000070	urn:lsid:biosci.ohio-state.edu:osuc_names:305703	Oxyscelio kramatos	female	adult	1	South China Agricultural University, Guangzhou, China (SCAU)	Insects	label transliteration: "Zhejiang, Tian mu shan xian ren ding, ..., Chen Huayan"; [???????? 1200 m, 30°20.56'N 119°26.03'E, 2011.07.25-29, sweeping, ???]	Tianmu Shan National Nature Reserve, 30°20.56'N 119°26.03'E, 1200m, Mt. Xianrending, Zhejiang Prov., China	30.3427	119.4338	label	China	Zhejiang				25 July 2011 - 29 July 2011	Chen, H.-Y. (Hua-Yan)	sweeping		Johnson, N. F. (Norman F.)	2012				http://hol.osu.edu/spmInfo.html?id=SCAU%202011000070	2013-07-17T11:03:30Z
urn:lsid:biosci.ohio-state.edu:osuc_occurrences:SCAU__2011000103	en	PreservedSpecimen	SCAU 2011000103	urn:lsid:biosci.ohio-state.edu:osuc_names:305703	Oxyscelio kramatos	female	adult	1	South China Agricultural University, Guangzhou, China (SCAU)	Insects	label transliteration: "Zhejiang, Tian mu shan xian ren ding, ..., Jin Chengyuan"; [???????? 1200 m, 30°20.56'N 119°26.03'E, 2011.07.25-29, YPT, ???]	Tianmu Shan National Nature Reserve, 30°20.56'N 119°26.03'E, 1200m, Mt. Xianrending, Zhejiang Prov., China	30.3427	119.4338	label	China	Zhejiang				25 July 2011 - 29 July 2011	Jin, C.-Y. (Cheng-Yuan)	yellow pan trap		Johnson, N. F. (Norman F.)	2012				http://hol.osu.edu/spmInfo.html?id=SCAU%202011000103	2013-07-17T11:03:39Z
urn:lsid:biosci.ohio-state.edu:osuc_occurrences:SCAU__2011000099	en	PreservedSpecimen	SCAU 2011000099	urn:lsid:biosci.ohio-state.edu:osuc_names:305703	Oxyscelio kramatos	female	adult	1	South China Agricultural University, Guangzhou, China (SCAU)	Insects	label transliteration: "Zhejiang, Tian mu shan xian ren ding, ..., Jin Chengyuan"; [???????? 1200 m, 30°20.56'N 119°26.03'E, 2011.07.25-29, YPT, ???]	Tianmu Shan National Nature Reserve, 30°20.56'N 119°26.03'E, 1200m, Mt. Xianrending, Zhejiang Prov., China	30.3427	119.4338	label	China	Zhejiang				25 July 2011 - 29 July 2011	Jin, C.-Y. (Cheng-Yuan)	yellow pan trap		Johnson, N. F. (Norman F.)	2012				http://hol.osu.edu/spmInfo.html?id=SCAU%202011000099	2013-07-17T11:03:38Z
urn:lsid:biosci.ohio-state.edu:osuc_occurrences:SCAU__2011000093	en	PreservedSpecimen	SCAU 2011000093	urn:lsid:biosci.ohio-state.edu:osuc_names:305703	Oxyscelio kramatos	female	adult	1	South China Agricultural University, Guangzhou, China (SCAU)	Insects	label transliteration: "Zhejiang, Tian mu shan xian ren ding, ..., Chen Huayan"; [???????? 1200 m, 30°20.56'N 119°26.03'E, 2011.07.25-29, sweeping, ???]	Tianmu Shan National Nature Reserve, 30°20.56'N 119°26.03'E, 1200m, Mt. Xianrending, Zhejiang Prov., China	30.3427	119.4338	label	China	Zhejiang				25 July 2011 - 29 July 2011	Chen, H.-Y. (Hua-Yan)	sweeping		Johnson, N. F. (Norman F.)	2012				http://hol.osu.edu/spmInfo.html?id=SCAU%202011000093	2013-07-17T11:03:36Z
urn:lsid:biosci.ohio-state.edu:osuc_occurrences:SCAU__2011000089	en	PreservedSpecimen	SCAU 2011000089	urn:lsid:biosci.ohio-state.edu:osuc_names:305703	Oxyscelio kramatos	female	adult	1	South China Agricultural University, Guangzhou, China (SCAU)	Insects	label transliteration: "Zhejiang, Tian mu shan xian ren ding, ..., Chen Huayan"; [???????? 1200 m, 30°20.56'N 119°26.03'E, 2011.07.25-29, sweeping, ???]	Tianmu Shan National Nature Reserve, 30°20.56'N 119°26.03'E, 1200m, Mt. Xianrending, Zhejiang Prov., China	30.3427	119.4338	label	China	Zhejiang				25 July 2011 - 29 July 2011	Chen, H.-Y. (Hua-Yan)	sweeping		Johnson, N. F. (Norman F.)	2012				http://hol.osu.edu/spmInfo.html?id=SCAU%202011000089	2013-07-17T11:03:34Z
urn:lsid:biosci.ohio-state.edu:osuc_occurrences:SCAU__2011000086	en	PreservedSpecimen	SCAU 2011000086	urn:lsid:biosci.ohio-state.edu:osuc_names:275522	Oxyscelio longiventris	male	adult	1	South China Agricultural University, Guangzhou, China (SCAU)	Insects	label transliteration: "Zhejiang, Tian mu shan xian ren ding, ..., Chen Huayan"; [???????? 1200 m, 30°20.56'N 119°26.03'E, 2011.07.25-29, sweeping, ???]	Tianmu Shan National Nature Reserve, 30°20.56'N 119°26.03'E, 1200m, Mt. Xianrending, Zhejiang Prov., China	30.3427	119.4338	label	China	Zhejiang				25 July 2011 - 29 July 2011	Chen, H.-Y. (Hua-Yan)	sweeping		Johnson, N. F. (Norman F.)	2012				http://hol.osu.edu/spmInfo.html?id=SCAU%202011000086	2013-07-17T11:03:34Z
urn:lsid:biosci.ohio-state.edu:osuc_occurrences:SCAU__2011000085	en	PreservedSpecimen	SCAU 2011000085	urn:lsid:biosci.ohio-state.edu:osuc_names:275522	Oxyscelio longiventris	male	adult	1	South China Agricultural University, Guangzhou, China (SCAU)	Insects	label transliteration: "Zhejiang, Tian mu shan xian ren ding, ..., Chen Huayan"; [???????? 1200 m, 30°20.56'N 119°26.03'E, 2011.07.25-29, sweeping, ???]	Tianmu Shan National Nature Reserve, 30°20.56'N 119°26.03'E, 1200m, Mt. Xianrending, Zhejiang Prov., China	30.3427	119.4338	label	China	Zhejiang				25 July 2011 - 29 July 2011	Chen, H.-Y. (Hua-Yan)	sweeping		Johnson, N. F. (Norman F.)	2012				http://hol.osu.edu/spmInfo.html?id=SCAU%202011000085	2013-07-17T11:03:33Z
urn:lsid:biosci.ohio-state.edu:osuc_occurrences:SCAU__2011000083	en	PreservedSpecimen	SCAU 2011000083	urn:lsid:biosci.ohio-state.edu:osuc_names:275522	Oxyscelio longiventris	male	adult	1	South China Agricultural University, Guangzhou, China (SCAU)	Insects	label transliteration: "Zhejiang, Tian mu shan xian ren ding, ..., Chen Huayan"; [???????? 1200 m, 30°20.56'N 119°26.03'E, 2011.07.25-29, sweeping, ???]	Tianmu Shan National Nature Reserve, 30°20.56'N 119°26.03'E, 1200m, Mt. Xianrending, Zhejiang Prov., China	30.3427	119.4338	label	China	Zhejiang				25 July 2011 - 29 July 2011	Chen, H.-Y. (Hua-Yan)	sweeping		Johnson, N. F. (Norman F.)	2012				http://hol.osu.edu/spmInfo.html?id=SCAU%202011000083	2013-07-17T11:03:33Z
urn:lsid:biosci.ohio-state.edu:osuc_occurrences:SCAU__2011000053	en	PreservedSpecimen	SCAU 2011000053	urn:lsid:biosci.ohio-state.edu:osuc_names:275522	Oxyscelio longiventris	male	adult	1	South China Agricultural University, Guangzhou, China (SCAU)	Insects	label transliteration: "Zhejiang, Tian mu shan xian ren ding, ..., Jin Chengyuan"; [???????? 1200 m, 30°20.56'N 119°26.03'E, 2011.07.25-29, sweeping, ???]	Tianmu Shan National Nature Reserve, 30°20.56'N 119°26.03'E, 1200m, Mt. Xianrending, Zhejiang Prov., China	30.3427	119.4338	label	China	Zhejiang				25 July 2011 - 29 July 2011	Jin, C.-Y. (Cheng-Yuan)	sweeping		Johnson, N. F. (Norman F.)	2012				http://hol.osu.edu/spmInfo.html?id=SCAU%202011000053	2013-07-17T11:03:29Z
urn:lsid:biosci.ohio-state.edu:osuc_occurrences:SCAU__2011000051	en	PreservedSpecimen	SCAU 2011000051	urn:lsid:biosci.ohio-state.edu:osuc_names:275522	Oxyscelio longiventris	male	adult	1	South China Agricultural University, Guangzhou, China (SCAU)	Insects	label transliteration: "Zhejiang, Tian mu shan xian ren ding, ..., Jin Chengyuan"; [???????? 1200 m, 30°20.56'N 119°26.03'E, 2011.07.25-29, sweeping, ???]	Tianmu Shan National Nature Reserve, 30°20.56'N 119°26.03'E, 1200m, Mt. Xianrending, Zhejiang Prov., China	30.3427	119.4338	label	China	Zhejiang				25 July 2011 - 29 July 2011	Jin, C.-Y. (Cheng-Yuan)	sweeping		Johnson, N. F. (Norman F.)	2012				http://hol.osu.edu/spmInfo.html?id=SCAU%202011000051	2013-07-17T11:03:29Z
urn:lsid:biosci.ohio-state.edu:osuc_occurrences:SCAU__2011000050	en	PreservedSpecimen	SCAU 2011000050	urn:lsid:biosci.ohio-state.edu:osuc_names:275522	Oxyscelio longiventris	male	adult	1	South China Agricultural University, Guangzhou, China (SCAU)	Insects	label transliteration: "Zhejiang, Tian mu shan xian ren ding, ..., Jin Chengyuan"; [???????? 1200 m, 30°20.56'N 119°26.03'E, 2011.07.25-29, sweeping, ???]	Tianmu Shan National Nature Reserve, 30°20.56'N 119°26.03'E, 1200m, Mt. Xianrending, Zhejiang Prov., China	30.3427	119.4338	label	China	Zhejiang				25 July 2011 - 29 July 2011	Jin, C.-Y. (Cheng-Yuan)	sweeping		Johnson, N. F. (Norman F.)	2012				http://hol.osu.edu/spmInfo.html?id=SCAU%202011000050	2013-07-17T11:03:29Z
urn:lsid:biosci.ohio-state.edu:osuc_occurrences:SCAU__2011000698	en	PreservedSpecimen	SCAU 2011000698	urn:lsid:biosci.ohio-state.edu:osuc_names:275522	Oxyscelio longiventris	male	adult	1	South China Agricultural University, Guangzhou, China (SCAU)	Insects	label transliteration: "Zhejiang, Tian mu shan xian ren ding, ..., Jin Chengyuan"; [???????? 1200 m, 30°20.56'N 119°26.03'E, 2011.07.25-29, sweeping, ???]	Tianmu Shan National Nature Reserve, 30°20.56'N 119°26.03'E, 1200m, Mt. Xianrending, Zhejiang Prov., China	30.3427	119.4338	label	China	Zhejiang				25 July 2011 - 29 July 2011	Jin, C.-Y. (Cheng-Yuan)	sweeping		Johnson, N. F. (Norman F.)	2012				http://hol.osu.edu/spmInfo.html?id=SCAU%202011000698	2013-07-17T11:04:03Z
urn:lsid:biosci.ohio-state.edu:osuc_occurrences:SCAU__2011000092	en	PreservedSpecimen	SCAU 2011000092	urn:lsid:biosci.ohio-state.edu:osuc_names:275522	Oxyscelio longiventris	male	adult	1	South China Agricultural University, Guangzhou, China (SCAU)	Insects	label transliteration: "Zhejiang, Tian mu shan xian ren ding, ..., Chen Huayan"; [???????? 1200 m, 30°20.56'N 119°26.03'E, 2011.07.25-29, sweeping, ???]	Tianmu Shan National Nature Reserve, 30°20.56'N 119°26.03'E, 1200m, Mt. Xianrending, Zhejiang Prov., China	30.3427	119.4338	label	China	Zhejiang				25 July 2011 - 29 July 2011	Chen, H.-Y. (Hua-Yan)	sweeping		Johnson, N. F. (Norman F.)	2012				http://hol.osu.edu/spmInfo.html?id=SCAU%202011000092	2013-07-17T11:03:36Z
urn:lsid:biosci.ohio-state.edu:osuc_occurrences:SCAU__2011000473	en	PreservedSpecimen	SCAU 2011000473	urn:lsid:biosci.ohio-state.edu:osuc_names:179750	Oxyscelio naraws	male	adult	1	South China Agricultural University, Guangzhou, China (SCAU)	Insects	label transliteration: "Zhejiang, Qingliangfeng, 2005.08.09, Shi Min"; [????? 2005.08.09 ??]	Mount Qingliangfeng, Zhejiang Prov., China	30.0703	118.8944	Google Earth	China	Zhejiang			GPS coords. adjusted to place within Zhejiang Prov.	9-Aug-05	Shi, M. (Min)	none specified		Johnson, N. F. (Norman F.)	2012				http://hol.osu.edu/spmInfo.html?id=SCAU%202011000473	2013-07-17T11:03:54Z
urn:lsid:biosci.ohio-state.edu:osuc_occurrences:SCAU__2011000471	en	PreservedSpecimen	SCAU 2011000471	urn:lsid:biosci.ohio-state.edu:osuc_names:179750	Oxyscelio naraws	female	adult	1	South China Agricultural University, Guangzhou, China (SCAU)	Insects	label transliteration: "Zhejiang, Qingliangfeng, 2005.08.09, Shi Min"; [????? 2005.08.09 ??]	Mount Qingliangfeng, Zhejiang Prov., China	30.0703	118.8944	Google Earth	China	Zhejiang			GPS coords. adjusted to place within Zhejiang Prov.	9-Aug-05	Shi, M. (Min)	none specified		Johnson, N. F. (Norman F.)	2012				http://hol.osu.edu/spmInfo.html?id=SCAU%202011000471	2013-07-17T11:03:54Z
urn:lsid:biosci.ohio-state.edu:osuc_occurrences:SCAU__2011000470	en	PreservedSpecimen	SCAU 2011000470	urn:lsid:biosci.ohio-state.edu:osuc_names:179750	Oxyscelio naraws	female	adult	1	South China Agricultural University, Guangzhou, China (SCAU)	Insects	label transliteration: "Zhejiang, Qingliangfeng, 2005.08.09, Shi Min"; [????? 2005.08.09 ??]	Mount Qingliangfeng, Zhejiang Prov., China	30.0703	118.8944	Google Earth	China	Zhejiang			GPS coords. adjusted to place within Zhejiang Prov.	9-Aug-05	Shi, M. (Min)	none specified		Johnson, N. F. (Norman F.)	2012				http://hol.osu.edu/spmInfo.html?id=SCAU%202011000470	2013-07-17T11:03:54Z
urn:lsid:biosci.ohio-state.edu:osuc_occurrences:SCAU__2011000362	en	PreservedSpecimen	SCAU 2011000362	urn:lsid:biosci.ohio-state.edu:osuc_names:179750	Oxyscelio naraws	female	adult	1	South China Agricultural University, Guangzhou, China (SCAU)	Insects	label transliteration: "Guangdong, Nan ling national nature preserve, ..., Chen Huayan"; [???????????, 2010.08.08, YPT, ???]	Nanling National Nature Reserve, Guangdong Prov., China	24.9	113	GPS	China	Guangdong				8-Aug-10	Chen, H.-Y. (Hua-Yan)	yellow pan trap		Johnson, N. F. (Norman F.)	2012				http://hol.osu.edu/spmInfo.html?id=SCAU%202011000362	2013-07-17T11:03:48Z
urn:lsid:biosci.ohio-state.edu:osuc_occurrences:SCAU__2010100358	en	PreservedSpecimen	SCAU 2010100358	urn:lsid:biosci.ohio-state.edu:osuc_names:179750	Oxyscelio naraws	female	adult	1	South China Agricultural University, Guangzhou, China (SCAU)	Insects	label transliteration: "Guangdong, Nan ling, ..., Chen Huayan"; [????, 2010.08.08-17, ???]	Nanling National Nature Reserve, Guangdong Prov., China	24.9	113	GPS	China	Guangdong				8 August 2010 - 17 August 2010	Chen, H.-Y. (Hua-Yan)	none specified		Johnson, N. F. (Norman F.)	2012				http://hol.osu.edu/spmInfo.html?id=SCAU%202010100358	2013-07-17T11:03:25Z
urn:lsid:biosci.ohio-state.edu:osuc_occurrences:SCAU__2011000073	en	PreservedSpecimen	SCAU 2011000073	urn:lsid:biosci.ohio-state.edu:osuc_names:179750	Oxyscelio naraws	male	adult	1	South China Agricultural University, Guangzhou, China (SCAU)	Insects	label transliteration: "Zhejiang, Tian mu shan xian ren ding, ..., Chen Huayan"; [???????? 1200 m, 30°20.56'N 119°26.03'E, 2011.07.25-29, sweeping, ???]	Tianmu Shan National Nature Reserve, 30°20.56'N 119°26.03'E, 1200m, Mt. Xianrending, Zhejiang Prov., China	30.3427	119.4338	label	China	Zhejiang				25 July 2011 - 29 July 2011	Chen, H.-Y. (Hua-Yan)	sweeping		Johnson, N. F. (Norman F.)	2012				http://hol.osu.edu/spmInfo.html?id=SCAU%202011000073	2013-07-17T11:03:30Z
urn:lsid:biosci.ohio-state.edu:osuc_occurrences:SCAU__2011000109	en	PreservedSpecimen	SCAU 2011000109	urn:lsid:biosci.ohio-state.edu:osuc_names:179750	Oxyscelio naraws	male	adult	1	South China Agricultural University, Guangzhou, China (SCAU)	Insects	label transliteration: "Zhejiang, Tian mu shan xian ren ding, ..., Jin Chengyuan"; [???????? 1200 m, 30°20.56'N 119°26.03'E, 2011.07.25-29, YPT, ???]	Tianmu Shan National Nature Reserve, 30°20.56'N 119°26.03'E, 1200m, Mt. Xianrending, Zhejiang Prov., China	30.3427	119.4338	label	China	Zhejiang				25 July 2011 - 29 July 2011	Jin, C.-Y. (Cheng-Yuan)	yellow pan trap		Johnson, N. F. (Norman F.)	2012				http://hol.osu.edu/spmInfo.html?id=SCAU%202011000109	2013-07-17T11:03:40Z
urn:lsid:biosci.ohio-state.edu:osuc_occurrences:SCAU__2011000108	en	PreservedSpecimen	SCAU 2011000108	urn:lsid:biosci.ohio-state.edu:osuc_names:179750	Oxyscelio naraws	male	adult	1	South China Agricultural University, Guangzhou, China (SCAU)	Insects	label transliteration: "Zhejiang, Tian mu shan xian ren ding, ..., Jin Chengyuan"; [???????? 1200 m, 30°20.56'N 119°26.03'E, 2011.07.25-29, YPT, ???]	Tianmu Shan National Nature Reserve, 30°20.56'N 119°26.03'E, 1200m, Mt. Xianrending, Zhejiang Prov., China	30.3427	119.4338	label	China	Zhejiang				25 July 2011 - 29 July 2011	Jin, C.-Y. (Cheng-Yuan)	yellow pan trap		Johnson, N. F. (Norman F.)	2012				http://hol.osu.edu/spmInfo.html?id=SCAU%202011000108	2013-07-17T11:03:40Z
urn:lsid:biosci.ohio-state.edu:osuc_occurrences:SCAU__2011000107	en	PreservedSpecimen	SCAU 2011000107	urn:lsid:biosci.ohio-state.edu:osuc_names:179750	Oxyscelio naraws	male	adult	1	South China Agricultural University, Guangzhou, China (SCAU)	Insects	label transliteration: "Zhejiang, Tian mu shan xian ren ding, ..., Jin Chengyuan"; [???????? 1200 m, 30°20.56'N 119°26.03'E, 2011.07.25-29, YPT, ???]	Tianmu Shan National Nature Reserve, 30°20.56'N 119°26.03'E, 1200m, Mt. Xianrending, Zhejiang Prov., China	30.3427	119.4338	label	China	Zhejiang				25 July 2011 - 29 July 2011	Jin, C.-Y. (Cheng-Yuan)	yellow pan trap		Johnson, N. F. (Norman F.)	2012				http://hol.osu.edu/spmInfo.html?id=SCAU%202011000107	2013-07-17T11:03:39Z
urn:lsid:biosci.ohio-state.edu:osuc_occurrences:SCAU__2011000048	en	PreservedSpecimen	SCAU 2011000048	urn:lsid:biosci.ohio-state.edu:osuc_names:179750	Oxyscelio naraws	female	adult	1	South China Agricultural University, Guangzhou, China (SCAU)	Insects	label transliteration: "Zhejiang, Tian mu shan xian ren ding, ..., Jin Chengyuan"; [???????? 1200 m, 30°20.56'N 119°26.03'E, 2011.07.25-29, sweeping, ???]	Tianmu Shan National Nature Reserve, 30°20.56'N 119°26.03'E, 1200m, Mt. Xianrending, Zhejiang Prov., China	30.3427	119.4338	label	China	Zhejiang				25 July 2011 - 29 July 2011	Jin, C.-Y. (Cheng-Yuan)	sweeping		Johnson, N. F. (Norman F.)	2012				http://hol.osu.edu/spmInfo.html?id=SCAU%202011000048	2013-07-17T11:03:28Z
urn:lsid:biosci.ohio-state.edu:osuc_occurrences:SCAU__2011000106	en	PreservedSpecimen	SCAU 2011000106	urn:lsid:biosci.ohio-state.edu:osuc_names:179750	Oxyscelio naraws	male	adult	1	South China Agricultural University, Guangzhou, China (SCAU)	Insects	label transliteration: "Zhejiang, Tian mu shan xian ren ding, ..., Jin Chengyuan"; [???????? 1200 m, 30°20.56'N 119°26.03'E, 2011.07.25-29, YPT, ???]	Tianmu Shan National Nature Reserve, 30°20.56'N 119°26.03'E, 1200m, Mt. Xianrending, Zhejiang Prov., China	30.3427	119.4338	label	China	Zhejiang				25 July 2011 - 29 July 2011	Jin, C.-Y. (Cheng-Yuan)	yellow pan trap		Johnson, N. F. (Norman F.)	2012				http://hol.osu.edu/spmInfo.html?id=SCAU%202011000106	2013-07-17T11:03:39Z
urn:lsid:biosci.ohio-state.edu:osuc_occurrences:SCAU__2011000105	en	PreservedSpecimen	SCAU 2011000105	urn:lsid:biosci.ohio-state.edu:osuc_names:179750	Oxyscelio naraws	male	adult	1	South China Agricultural University, Guangzhou, China (SCAU)	Insects	label transliteration: "Zhejiang, Tian mu shan xian ren ding, ..., Jin Chengyuan"; [???????? 1200 m, 30°20.56'N 119°26.03'E, 2011.07.25-29, YPT, ???]	Tianmu Shan National Nature Reserve, 30°20.56'N 119°26.03'E, 1200m, Mt. Xianrending, Zhejiang Prov., China	30.3427	119.4338	label	China	Zhejiang				25 July 2011 - 29 July 2011	Jin, C.-Y. (Cheng-Yuan)	yellow pan trap		Johnson, N. F. (Norman F.)	2012				http://hol.osu.edu/spmInfo.html?id=SCAU%202011000105	2013-07-17T11:03:39Z
urn:lsid:biosci.ohio-state.edu:osuc_occurrences:SCAU__2011000101	en	PreservedSpecimen	SCAU 2011000101	urn:lsid:biosci.ohio-state.edu:osuc_names:179750	Oxyscelio naraws	female	adult	1	South China Agricultural University, Guangzhou, China (SCAU)	Insects	label transliteration: "Zhejiang, Tian mu shan xian ren ding, ..., Jin Chengyuan"; [???????? 1200 m, 30°20.56'N 119°26.03'E, 2011.07.25-29, YPT, ???]	Tianmu Shan National Nature Reserve, 30°20.56'N 119°26.03'E, 1200m, Mt. Xianrending, Zhejiang Prov., China	30.3427	119.4338	label	China	Zhejiang				25 July 2011 - 29 July 2011	Jin, C.-Y. (Cheng-Yuan)	yellow pan trap		Johnson, N. F. (Norman F.)	2012				http://hol.osu.edu/spmInfo.html?id=SCAU%202011000101	2013-07-17T11:03:38Z
urn:lsid:biosci.ohio-state.edu:osuc_occurrences:SCAU__2011000100	en	PreservedSpecimen	SCAU 2011000100	urn:lsid:biosci.ohio-state.edu:osuc_names:179750	Oxyscelio naraws	female	adult	1	South China Agricultural University, Guangzhou, China (SCAU)	Insects	label transliteration: "Zhejiang, Tian mu shan xian ren ding, ..., Jin Chengyuan"; [???????? 1200 m, 30°20.56'N 119°26.03'E, 2011.07.25-29, YPT, ???]	Tianmu Shan National Nature Reserve, 30°20.56'N 119°26.03'E, 1200m, Mt. Xianrending, Zhejiang Prov., China	30.3427	119.4338	label	China	Zhejiang				25 July 2011 - 29 July 2011	Jin, C.-Y. (Cheng-Yuan)	yellow pan trap		Johnson, N. F. (Norman F.)	2012				http://hol.osu.edu/spmInfo.html?id=SCAU%202011000100	2013-07-17T11:03:38Z
urn:lsid:biosci.ohio-state.edu:osuc_occurrences:SCAU__2011000418	en	PreservedSpecimen	SCAU 2011000418	urn:lsid:biosci.ohio-state.edu:osuc_names:243849	Oxyscelio perpensus	female	adult	1	South China Agricultural University, Guangzhou, China (SCAU)	Insects	label transliteration: "Hebei, Zhang jia kou dong ling shan, ..., Shi Min"; [????????, 2005.08.11, ??]	Mount Dongling, eastern Zhangjiakou City, Hebei Prov., China	40.0333	115.45	GPS	China	Hebei	Zhangjiakou			11-Aug-05	Shi, M. (Min)	none specified		Johnson, N. F. (Norman F.)	2012				http://hol.osu.edu/spmInfo.html?id=SCAU%202011000418	2013-07-17T11:03:50Z
urn:lsid:biosci.ohio-state.edu:osuc_occurrences:SCAU__2011000419	en	PreservedSpecimen	SCAU 2011000419	urn:lsid:biosci.ohio-state.edu:osuc_names:243849	Oxyscelio perpensus	female	adult	1	South China Agricultural University, Guangzhou, China (SCAU)	Insects	label transliteration: "Hebei, Zhang jia kou dong ling shan, ..., Shi Min"; [????????, 2005.08.11, ??]	Mount Dongling, eastern Zhangjiakou City, Hebei Prov., China	40.0333	115.45	GPS	China	Hebei	Zhangjiakou			11-Aug-05	Shi, M. (Min)	none specified		Johnson, N. F. (Norman F.)	2012				http://hol.osu.edu/spmInfo.html?id=SCAU%202011000419	2013-07-17T11:03:50Z
urn:lsid:biosci.ohio-state.edu:osuc_occurrences:SCAU__2011000672	en	PreservedSpecimen	SCAU 2011000672	urn:lsid:biosci.ohio-state.edu:osuc_names:243849	Oxyscelio perpensus	female	adult	1	South China Agricultural University, Guangzhou, China (SCAU)	Insects	label transliteration: "Hebei, Zhang jia kou dong ling shan, ..., Shi Min"; [????????, 2005.08.11, ??]	Mount Dongling, eastern Zhangjiakou City, Hebei Prov., China	40.0333	115.45	GPS	China	Hebei	Zhangjiakou			11-Aug-05	Shi, M. (Min)	none specified		Johnson, N. F. (Norman F.)	2012				http://hol.osu.edu/spmInfo.html?id=SCAU%202011000672	2013-07-17T11:04:02Z
urn:lsid:biosci.ohio-state.edu:osuc_occurrences:SCAU__2011000072	en	PreservedSpecimen	SCAU 2011000072	urn:lsid:biosci.ohio-state.edu:osuc_names:243849	Oxyscelio perpensus	male	adult	1	South China Agricultural University, Guangzhou, China (SCAU)	Insects	label transliteration: "Zhejiang, Tian mu shan xian ren ding, ..., Chen Huayan"; [???????? 1200 m, 30°20.56'N 119°26.03'E, 2011.07.25-29, sweeping, ???]	Tianmu Shan National Nature Reserve, 30°20.56'N 119°26.03'E, 1200m, Mt. Xianrending, Zhejiang Prov., China	30.3427	119.4338	label	China	Zhejiang				25 July 2011 - 29 July 2011	Chen, H.-Y. (Hua-Yan)	sweeping		Johnson, N. F. (Norman F.)	2012				http://hol.osu.edu/spmInfo.html?id=SCAU%202011000072	2013-07-17T11:03:30Z
urn:lsid:biosci.ohio-state.edu:osuc_occurrences:SCAU__201010064	en	PreservedSpecimen	SCAU 201010064	urn:lsid:biosci.ohio-state.edu:osuc_names:275511	Oxyscelio striarum	female	adult	1	South China Agricultural University, Guangzhou, China (SCAU)	Insects	label transliteration: "Hainan, Yinggeshan, ..., Chen Huayan"; [?????, 2008.11.16-20, ???]	Mount Yinggeling, Hainan Prov., China	18.8167	109.1833	GPS	China	Hainan				16 November 2008 - 20 November 2008	Chen, H.-Y. (Hua-Yan)	none specified		Johnson, N. F. (Norman F.)	2012				http://hol.osu.edu/spmInfo.html?id=SCAU%20201010064	2013-07-17T11:03:26Z
urn:lsid:biosci.ohio-state.edu:osuc_occurrences:SCAU__2011000038	en	PreservedSpecimen	SCAU 2011000038	urn:lsid:biosci.ohio-state.edu:osuc_names:275511	Oxyscelio striarum	female	adult	1	South China Agricultural University, Guangzhou, China (SCAU)	Insects	label transliteration: "Hainan, Bawangling, ..., Wang Manman"; [?????, 2008.11.26, ???]	Bawangling National Nature Reserve, Hainan Prov., China	19.1167	109.05	GPS	China	Hainan				26-Nov-08	Wang, M.-M. (Man-Man)	none specified		Johnson, N. F. (Norman F.)	2012				http://hol.osu.edu/spmInfo.html?id=SCAU%202011000038	2013-07-17T11:03:27Z
