# Supplementary material for: Chinese species of egg-parasitoids of the genera Oxyscelio Kieffer, Heptascelio Kieffer and Platyscelio Kieffer (Hymenoptera: Platygastridae s.l., Scelioninae)
Source: Biodivers Data J. 2013 Sep 16;(1):e987. doi: 10.3897/BDJ.1.e987 (PMC3964713; doi:10.3897/BDJ.1.e987)
Supplement: Supplementary file 20 — Authors: Norman F. Johnson, Roger D. Burks, Andrew D. Austin, Xu Zaifu Data type: occurrences DarwinCore Archive files for data reported, in zipped format. File name: ChineseOxyscelio.zip [file biodiversity_data_journal-1-e987-s001.zip › SCAU_Oxyscelio/occurrence_images.txt]

occurence_lsid	image_guid	type	subtype	language	compressed_url	compressed_format	caption	technique	comments	copyright_statement	owner	license	license_url	creator	record_link	last_modified
